# Supplementary material for: Identification of cuproptosis-related lncRNA prognostic signature for osteosarcoma
Source: Front Endocrinol (Lausanne). 2022 Oct 13;13:987942. doi: 10.3389/fendo.2022.987942 (PMC9606239; doi:10.3389/fendo.2022.987942)
Supplement: Supplementary file 2 [file Table_1.xlsx]

## Sheet: S1
Table S1: Characteristics of patients with osteosarcoma based on TARGET.
Characteristics		Number of cases	Percentages (%)
Gender	Male	48	56.47
	Female	37	43.53
Age	<=15	46	54.12
	>15	39	45.88
Metastasis	Non-metastatic	64	75.29
	Metastatic	21	24.71
Tumor location	Arm/hand	6	7.06
	Leg/foot	75	88.24
	Pelvis	4	4.7
Vital Status	Live	56	65.88
	Dead	29	34.12

## Sheet: S2
Table S2: Summary of 10 recognized cuproptosis-related genes
Gene	Type	Gene ID
FDX1	cuproptosis	2230
LIAS	cuproptosis	11019
LIPT1	cuproptosis	51601
DLD	cuproptosis	1738
DLAT	cuproptosis	1737
PDHA1	cuproptosis	5160
PDHB	cuproptosis	5162
MTF1	cuproptosis	4520
GLS	cuproptosis	2744
CDKN2A	cuproptosis	1029

## Sheet: S3
Table S3: The primer sequences for qRT-PCR.
Gene	Primer Sequence (5'-3')
GAPDH (F)	CAGGAGGCATTGCTGATGAT
GAPDH (R)	GAAGGCTGGGGCTCATTT
LINC02315 (F)	ACCCGGTACCTCAGATGGAA
LINC02315 (R)	GCATGTGAGGGCAGCTCTAT
TIPARP-AS1 (F)	GAAGCTGTGAGGTTTTGGCG
TIPARP-AS1 (R)	CATGAGGACAGGCGTGAAGT
RUSC1-AS1 (F)	TGTCAGTGCCAATTTTGCCG
RUSC1-AS1 (R)	AGGTGTATTGCAGACAGGGC
UNC5B-AS1 (F)	CCGCCCACCTGCTTAATACA
UNC5B-AS1 (R)	GTGGCGCTTGATTGGAACTC

## Sheet: S4
Table S4: The CRLs in OS.
CRLs	lncRNA	Cor	p-value	Regulation
PDHB	ZNNT1	-0.426726	9.54544e-06	negative
PDHB	ZNF236-DT	-0.529194	1.5101e-08	negative
PDHB	ZFAS1	0.354422	0.000297073	postive
PDHB	TTC28-AS1	0.416074	1.66746e-05	postive
PDHB	TSPEAR-AS2	-0.331863	0.000743457	negative
PDHB	TSPEAR-AS1	-0.324162	0.00100123	negative
PDHB	TOB1-AS1	-0.353389	0.000310277	negative
PDHB	TNRC6C-AS1	-0.500803	1.11841e-07	negative
PDHB	THORLNC	-0.497515	1.39406e-07	negative
PDHB	THAP9-AS1	0.334571	0.000668343	postive
PDHB	TDRKH-AS1	-0.322761	0.00105605	negative
PDHB	TCL6	-0.35122	0.00033981	negative
PDHB	TCERG1L-AS1	-0.354996	0.000289951	negative
PDHB	TBX2-AS1	-0.332305	0.000730698	negative
PDHB	STX17-AS1	0.598912	4.64026e-11	postive
PDHB	ST3GAL6-AS1	-0.370967	0.000144969	negative
PDHB	SRD5A3-AS1	-0.398282	4.06268e-05	negative
PDHB	SNHG6	0.401518	3.46813e-05	postive
PDHB	SNHG4	0.503393	9.38699e-08	postive
PDHB	SNHG26	0.552594	2.50999e-09	postive
PDHB	SNHG17	0.337722	0.000589718	postive
PDHB	SNHG12	0.457751	1.68159e-06	postive
PDHB	SNHG1	0.450377	2.58058e-06	postive
PDHB	SLC16A1-AS1	-0.311453	0.00160931	negative
PDHB	SIRLNT	-0.415037	1.75877e-05	negative
PDHB	SEPSECS-AS1	0.441299	4.31336e-06	postive
PDHB	RNF216P1	0.368894	0.00015894	postive
PDHB	RGMB-AS1	0.474841	5.99238e-07	postive
PDHB	RAB30-DT	0.488459	2.52762e-07	postive
PDHB	PVT1	0.457043	1.75291e-06	postive
PDHB	PSLNR	-0.351579	0.00033475	negative
PDHB	PRKAR1B-AS1	-0.424328	1.08403e-05	negative
PDHB	PINCR	-0.533189	1.12231e-08	negative
PDHB	PCBP1-AS1	0.520351	2.87358e-08	postive
PDHB	PCAT7	-0.312058	0.00157409	negative
PDHB	PCAT19	-0.415092	1.75374e-05	negative
PDHB	PCAT1	-0.45496	1.97983e-06	negative
PDHB	PARD3-AS1	-0.472311	7.00606e-07	negative
PDHB	PACERR	-0.455015	1.97354e-06	negative
PDHB	NRXN2-AS1	-0.436588	5.59856e-06	negative
PDHB	NKILA	-0.446808	3.16356e-06	negative
PDHB	NINJ2-AS1	-0.372576	0.000134913	negative
PDHB	MRPS30-DT	-0.36463	0.000191694	negative
PDHB	MRGPRF-AS1	-0.397877	4.14351e-05	negative
PDHB	MIR22HG	0.301716	0.00228345	postive
PDHB	MIR222HG	0.566989	7.75537e-10	postive
PDHB	MIR100HG	0.520828	2.77689e-08	postive
PDHB	MEG8	0.460554	1.42524e-06	postive
PDHB	MEG3	0.33785	0.000586697	postive
PDHB	MCF2L-AS1	-0.456998	1.75756e-06	negative
PDHB	MANCR	-0.381931	8.81741e-05	negative
PDHB	LURAP1L-AS1	-0.363924	0.000197681	negative
PDHB	LNCAROD	-0.472136	7.08213e-07	negative
PDHB	LMF1-AS1	-0.469041	8.55893e-07	negative
PDHB	LLPH-DT	-0.439793	4.69019e-06	negative
PDHB	LINC02846	-0.436146	5.73599e-06	negative
PDHB	LINC02840	-0.361433	0.000220229	negative
PDHB	LINC02832	-0.531123	1.30911e-08	negative
PDHB	LINC02804	-0.499846	1.19278e-07	negative
PDHB	LINC02802	0.451372	2.43706e-06	postive
PDHB	LINC02616	-0.319671	0.00118681	negative
PDHB	LINC02531	-0.504307	8.82109e-08	negative
PDHB	LINC02503	0.562106	1.16238e-09	postive
PDHB	LINC02476	-0.325358	0.000956483	negative
PDHB	LINC02475	-0.495797	1.56274e-07	negative
PDHB	LINC02454	0.308468	0.00179378	postive
PDHB	LINC02428	-0.326921	0.000900756	negative
PDHB	LINC02381	-0.558172	1.60287e-09	negative
PDHB	LINC02331	-0.486973	2.78245e-07	negative
PDHB	LINC02328	-0.557742	1.65965e-09	negative
PDHB	LINC02327	-0.308651	0.00178195	negative
PDHB	LINC02263	-0.378734	0.000102119	negative
PDHB	LINC02256	-0.327719	0.000873443	negative
PDHB	LINC02245	-0.324561	0.000986099	negative
PDHB	LINC02163	-0.3993	3.86613e-05	negative
PDHB	LINC02109	-0.357544	0.000260227	negative
PDHB	LINC02100	-0.498651	1.29227e-07	negative
PDHB	LINC02086	-0.48716	2.74914e-07	negative
PDHB	LINC02085	-0.435926	5.80568e-06	negative
PDHB	LINC01918	-0.333444	0.00069872	negative
PDHB	LINC01876	-0.421419	1.26333e-05	negative
PDHB	LINC01833	-0.559069	1.49009e-09	negative
PDHB	LINC01814	-0.448237	2.91667e-06	negative
PDHB	LINC01806	-0.468893	8.63608e-07	negative
PDHB	LINC01795	-0.467539	9.37635e-07	negative
PDHB	LINC01711	-0.309523	0.00172646	negative
PDHB	LINC01666	-0.300211	0.00240783	negative
PDHB	LINC01637	-0.439348	4.8074e-06	negative
PDHB	LINC01579	-0.321412	0.00111144	negative
PDHB	LINC01560	-0.518802	3.21029e-08	negative
PDHB	LINC01537	-0.534258	1.03594e-08	negative
PDHB	LINC01446	-0.442515	4.02995e-06	negative
PDHB	LINC01414	-0.467539	9.37657e-07	negative
PDHB	LINC01411	-0.322162	0.00108033	negative
PDHB	LINC01394	-0.443503	3.81266e-06	negative
PDHB	LINC01356	-0.399587	3.8124e-05	negative
PDHB	LINC01305	-0.412678	1.98414e-05	negative
PDHB	LINC01303	-0.435771	5.85519e-06	negative
PDHB	LINC01297	-0.322576	0.0010635	negative
PDHB	LINC01249	-0.469472	8.33709e-07	negative
PDHB	LINC01239	-0.469166	8.49397e-07	negative
PDHB	LINC01234	-0.423595	1.12679e-05	negative
PDHB	LINC01194	-0.410342	2.23385e-05	negative
PDHB	LINC01193	-0.504695	8.59072e-08	negative
PDHB	LINC01164	-0.527804	1.67285e-08	negative
PDHB	LINC01117	-0.581745	2.1911e-10	negative
PDHB	LINC01116	-0.513235	4.75948e-08	negative
PDHB	LINC00968	0.351714	0.000332867	postive
PDHB	LINC00958	0.435309	6.00517e-06	postive
PDHB	LINC00920	-0.514853	4.24774e-08	negative
PDHB	LINC00707	-0.377707	0.000107016	negative
PDHB	LINC00668	-0.322874	0.00105155	negative
PDHB	LINC00654	-0.384397	7.8654e-05	negative
PDHB	LINC00649	0.332114	0.000736174	postive
PDHB	LINC00648	-0.350684	0.000347491	negative
PDHB	LINC00640	-0.500868	1.1135e-07	negative
PDHB	LINC00630	0.417292	1.56592e-05	postive
PDHB	LINC00589	-0.507199	7.23695e-08	negative
PDHB	LINC00511	-0.336478	0.000619669	negative
PDHB	LINC00508	-0.478132	4.88067e-07	negative
PDHB	LINC00504	0.39808	4.1028e-05	postive
PDHB	LINC00461	-0.426109	9.86387e-06	negative
PDHB	LINC00355	-0.437763	5.24786e-06	negative
PDHB	LINC00240	-0.536746	8.58895e-09	negative
PDHB	LINC00239	-0.475309	5.82091e-07	negative
PDHB	LINC00174	-0.301528	0.00229861	negative
PDHB	LINC00165	-0.323893	0.00101155	negative
PDHB	LINC-ROR	-0.481944	3.83799e-07	negative
PDHB	LIMD1-AS1	0.553813	2.27714e-09	postive
PDHB	LBX2-AS1	-0.35654	0.000271586	negative
PDHB	KTN1-AS1	-0.3452	0.000435851	negative
PDHB	KMT2E-AS1	-0.339449	0.000550301	negative
PDHB	ILF3-DT	-0.450193	2.60796e-06	negative
PDHB	HOXD-AS2	-0.406723	2.6796e-05	negative
PDHB	HOXC13-AS	-0.540128	6.64091e-09	negative
PDHB	HOXC-AS3	-0.522463	2.4683e-08	negative
PDHB	HOXC-AS2	-0.660041	8.05172e-14	negative
PDHB	HOXC-AS1	-0.535286	9.58947e-09	negative
PDHB	HOXB-AS4	-0.423963	1.10514e-05	negative
PDHB	HOXB-AS3	-0.404885	2.93649e-05	negative
PDHB	HOXB-AS1	-0.530745	1.34629e-08	negative
PDHB	HOXA11-AS	-0.433193	6.73996e-06	negative
PDHB	HOXA10-AS	-0.51167	5.30983e-08	negative
PDHB	HOTAIRM1	-0.313449	0.00149574	negative
PDHB	HHIP-AS1	-0.325214	0.00096176	negative
PDHB	HCG27	-0.488587	2.50687e-07	negative
PDHB	HAGLR	-0.571732	5.2012e-10	negative
PDHB	GCC2-AS1	-0.39542	4.66655e-05	negative
PDHB	GASAL1	-0.494047	1.75449e-07	negative
PDHB	GAS6-AS1	-0.401299	3.50568e-05	negative
PDHB	GAS5	0.524695	2.09969e-08	postive
PDHB	G2E3-AS1	-0.378344	0.00010395	negative
PDHB	FRG1-DT	-0.433539	6.61422e-06	negative
PDHB	FOXD2-AS1	-0.408239	2.48354e-05	negative
PDHB	FIRRE	-0.461247	1.36775e-06	negative
PDHB	FAM242C	-0.521377	2.66926e-08	negative
PDHB	FAM226B	-0.472068	7.11167e-07	negative
PDHB	FAM225B	-0.360879	0.000225557	negative
PDHB	FAM182B	-0.384246	7.92067e-05	negative
PDHB	EXTL3-AS1	-0.478941	4.63927e-07	negative
PDHB	ERVH-1	-0.461647	1.33562e-06	negative
PDHB	EPHA1-AS1	-0.506483	7.60171e-08	negative
PDHB	EPB41L4A-DT	-0.564126	9.84013e-10	negative
PDHB	EPB41L4A-AS1	0.470586	7.78862e-07	postive
PDHB	ELFN2	-0.300973	0.00234408	negative
PDHB	EIF1B-AS1	0.581637	2.2121e-10	postive
PDHB	CYP1B1-AS1	0.448042	2.94924e-06	postive
PDHB	CPNE8-AS1	-0.400718	3.60702e-05	negative
PDHB	COA6-AS1	-0.44651	3.21758e-06	negative
PDHB	CERS3-AS1	-0.526542	1.83499e-08	negative
PDHB	CD27-AS1	0.44033	4.55238e-06	postive
PDHB	CASC8	-0.358327	0.000251664	negative
PDHB	C8orf31	-0.392145	5.46023e-05	negative
PDHB	ATP6V1B1-AS1	-0.420355	1.33558e-05	negative
PDHB	ARHGAP29-AS1	-0.344909	0.000441066	negative
PDHB	ALMS1-IT1	-0.435605	5.90862e-06	negative
PDHB	ABALON	-0.3393	0.000553602	negative
PDHA1	ZNNT1	-0.389692	6.13512e-05	negative
PDHA1	ZNF236-DT	-0.571311	5.39022e-10	negative
PDHA1	ZFAS1	0.463411	1.20226e-06	postive
PDHA1	XIST	-0.305134	0.0020222	negative
PDHA1	TTC28-AS1	0.508452	6.63847e-08	postive
PDHA1	TSBP1-AS1	0.303887	0.00211419	postive
PDHA1	TNRC6C-AS1	-0.524016	2.20592e-08	negative
PDHA1	THORLNC	-0.438153	5.13596e-06	negative
PDHA1	TBX2-AS1	-0.428114	8.86378e-06	negative
PDHA1	STX17-AS1	0.603417	3.0406e-11	postive
PDHA1	ST3GAL6-AS1	-0.339581	0.000547403	negative
PDHA1	SRD5A3-AS1	-0.528581	1.57989e-08	negative
PDHA1	SNHG6	0.375302	0.000119347	postive
PDHA1	SNHG4	0.501514	1.06601e-07	postive
PDHA1	SNHG26	0.319844	0.00117912	postive
PDHA1	SNHG17	0.417487	1.55021e-05	postive
PDHA1	SNHG15	0.442541	4.02412e-06	postive
PDHA1	SNHG12	0.500416	1.14794e-07	postive
PDHA1	SNHG1	0.505854	7.93652e-08	postive
PDHA1	SLC8A1-AS1	-0.395416	4.66747e-05	negative
PDHA1	SLC26A4-AS1	0.336235	0.000625703	postive
PDHA1	SH3RF3-AS1	-0.426673	9.57223e-06	negative
PDHA1	SEPSECS-AS1	0.437191	5.41592e-06	postive
PDHA1	RNF216P1	0.463685	1.1827e-06	postive
PDHA1	RAB30-DT	0.461998	1.30801e-06	postive
PDHA1	PVT1	0.48678	2.81732e-07	postive
PDHA1	PRKAR1B-AS1	-0.330432	0.000786208	negative
PDHA1	PINCR	-0.478312	4.82605e-07	negative
PDHA1	PCBP1-AS1	0.580381	2.46921e-10	postive
PDHA1	PCAT7	-0.383813	8.08178e-05	negative
PDHA1	PCAT19	-0.459983	1.47423e-06	negative
PDHA1	PCAT1	-0.360146	0.000232789	negative
PDHA1	PARD3-AS1	-0.413629	1.89017e-05	negative
PDHA1	PAPPA-AS1	-0.488754	2.47982e-07	negative
PDHA1	PACERR	-0.410638	2.20072e-05	negative
PDHA1	OLMALINC	0.301345	0.00231355	postive
PDHA1	NRXN2-AS1	-0.522913	2.3894e-08	negative
PDHA1	NINJ2-AS1	-0.312828	0.00153024	negative
PDHA1	NECTIN3-AS1	0.302552	0.00221688	postive
PDHA1	MRPS30-DT	-0.313266	0.00150585	negative
PDHA1	MRGPRF-AS1	-0.578409	2.93209e-10	negative
PDHA1	MKX-AS1	-0.391005	5.76462e-05	negative
PDHA1	MIR222HG	0.5285	1.58934e-08	postive
PDHA1	MINCR	0.315498	0.00138675	postive
PDHA1	MEG9	-0.303374	0.00215315	negative
PDHA1	MCF2L-AS1	-0.451469	2.42348e-06	negative
PDHA1	MAP3K2-DT	0.341358	0.000509562	postive
PDHA1	LUCAT1	0.389202	6.27873e-05	postive
PDHA1	LNCAROD	-0.416898	1.59805e-05	negative
PDHA1	LMF1-AS1	-0.612286	1.29721e-11	negative
PDHA1	LLPH-DT	-0.386165	7.24261e-05	negative
PDHA1	LINC02832	-0.383862	8.06338e-05	negative
PDHA1	LINC02804	-0.376748	0.000111781	negative
PDHA1	LINC02802	0.578135	3.00265e-10	postive
PDHA1	LINC02531	-0.421613	1.25054e-05	negative
PDHA1	LINC02503	0.612214	1.30636e-11	postive
PDHA1	LINC02476	-0.34573	0.000426484	negative
PDHA1	LINC02475	-0.380523	9.40833e-05	negative
PDHA1	LINC02449	0.312037	0.00157531	postive
PDHA1	LINC02381	-0.416629	1.62041e-05	negative
PDHA1	LINC02331	-0.365254	0.000186539	negative
PDHA1	LINC02328	-0.404762	2.95447e-05	negative
PDHA1	LINC02256	-0.48228	3.757e-07	negative
PDHA1	LINC02163	-0.345996	0.000421849	negative
PDHA1	LINC02100	-0.40689	2.65723e-05	negative
PDHA1	LINC02086	-0.363142	0.000204521	negative
PDHA1	LINC01918	-0.304218	0.00208945	negative
PDHA1	LINC01876	-0.413809	1.87294e-05	negative
PDHA1	LINC01873	0.405108	2.90423e-05	postive
PDHA1	LINC01833	-0.436159	5.73187e-06	negative
PDHA1	LINC01814	-0.360785	0.000226471	negative
PDHA1	LINC01806	-0.321667	0.00110078	negative
PDHA1	LINC01795	-0.437495	5.32581e-06	negative
PDHA1	LINC01750	-0.408237	2.48385e-05	negative
PDHA1	LINC01637	-0.531207	1.30095e-08	negative
PDHA1	LINC01579	-0.307419	0.00186299	negative
PDHA1	LINC01560	-0.339513	0.000548892	negative
PDHA1	LINC01537	-0.442128	4.1181e-06	negative
PDHA1	LINC01446	-0.413262	1.92594e-05	negative
PDHA1	LINC01414	-0.43443	6.30094e-06	negative
PDHA1	LINC01394	-0.57253	4.86008e-10	negative
PDHA1	LINC01356	-0.323432	0.00102946	negative
PDHA1	LINC01305	-0.555775	1.94552e-09	negative
PDHA1	LINC01249	-0.371301	0.000142821	negative
PDHA1	LINC01239	-0.396534	4.42231e-05	negative
PDHA1	LINC01234	-0.372298	0.000136601	negative
PDHA1	LINC01194	-0.386166	7.24236e-05	negative
PDHA1	LINC01193	-0.426901	9.45667e-06	negative
PDHA1	LINC01164	-0.47173	7.26111e-07	negative
PDHA1	LINC01117	-0.523749	2.24897e-08	negative
PDHA1	LINC01116	-0.446813	3.1627e-06	negative
PDHA1	LINC00973	0.318277	0.00125046	postive
PDHA1	LINC00958	0.503586	9.26458e-08	postive
PDHA1	LINC00923	0.322634	0.00106118	postive
PDHA1	LINC00920	-0.451466	2.42386e-06	negative
PDHA1	LINC00882	0.508653	6.54681e-08	postive
PDHA1	LINC00707	-0.300791	0.0023592	negative
PDHA1	LINC00654	-0.493722	1.7924e-07	negative
PDHA1	LINC00649	0.418719	1.45427e-05	postive
PDHA1	LINC00648	-0.341752	0.000501513	negative
PDHA1	LINC00640	-0.334352	0.000674135	negative
PDHA1	LINC00630	0.572177	5.00844e-10	postive
PDHA1	LINC00589	-0.439619	4.7357e-06	negative
PDHA1	LINC00508	-0.524886	2.07075e-08	negative
PDHA1	LINC00504	0.440864	4.41899e-06	postive
PDHA1	LINC00461	-0.350183	0.000354815	negative
PDHA1	LINC00355	-0.380358	9.47965e-05	negative
PDHA1	LINC00240	-0.302903	0.00218948	negative
PDHA1	LINC00239	-0.486175	2.92919e-07	negative
PDHA1	LINC-ROR	-0.35526	0.000286735	negative
PDHA1	LIMD1-AS1	0.655982	1.28512e-13	postive
PDHA1	LBX2-AS1	-0.381952	8.80883e-05	negative
PDHA1	KMT2E-AS1	-0.358094	0.00025419	negative
PDHA1	ILF3-DT	-0.348384	0.000382317	negative
PDHA1	HOXC13-AS	-0.477273	5.15043e-07	negative
PDHA1	HOXC-AS3	-0.494143	1.74333e-07	negative
PDHA1	HOXC-AS2	-0.529933	1.42976e-08	negative
PDHA1	HOXC-AS1	-0.481651	3.90977e-07	negative
PDHA1	HOXB-AS4	-0.303202	0.00216633	negative
PDHA1	HOXB-AS1	-0.468092	9.06722e-07	negative
PDHA1	HOXA11-AS	-0.408723	2.4239e-05	negative
PDHA1	HOXA10-AS	-0.394898	4.78541e-05	negative
PDHA1	HCG27	-0.355681	0.00028167	negative
PDHA1	HAGLR	-0.503598	9.25675e-08	negative
PDHA1	GCC2-AS1	-0.370446	0.000148367	negative
PDHA1	GASAL1	-0.340714	0.000522982	negative
PDHA1	GAS5	0.465176	1.08142e-06	postive
PDHA1	GAS1RR	-0.36481	0.000190189	negative
PDHA1	G2E3-AS1	-0.327653	0.000875671	negative
PDHA1	FRG1-DT	-0.409679	2.3099e-05	negative
PDHA1	FOXD2-AS1	-0.310005	0.00169649	negative
PDHA1	FOXC2-AS1	-0.381904	8.82858e-05	negative
PDHA1	FIRRE	-0.399434	3.84095e-05	negative
PDHA1	FAM242C	-0.443746	3.76088e-06	negative
PDHA1	FAM226B	-0.38141	9.03188e-05	negative
PDHA1	FAM225B	-0.433471	6.6387e-06	negative
PDHA1	FAM182B	-0.303626	0.00213391	negative
PDHA1	EXTL3-AS1	-0.367835	0.000166554	negative
PDHA1	ESRG	0.395809	4.5798e-05	postive
PDHA1	ERVH-1	-0.383804	8.08505e-05	negative
PDHA1	EPHA1-AS1	-0.450656	2.53951e-06	negative
PDHA1	EPB41L4A-DT	-0.496151	1.52647e-07	negative
PDHA1	EPB41L4A-AS1	0.524767	2.08868e-08	postive
PDHA1	EIF1B-AS1	0.623439	4.27716e-12	postive
PDHA1	DUXAP8	0.304974	0.0020338	postive
PDHA1	DIO3OS	-0.303461	0.00214653	negative
PDHA1	CYP1B1-AS1	0.607678	2.02616e-11	postive
PDHA1	CERS3-AS1	-0.412188	2.0343e-05	negative
PDHA1	C8orf31	-0.394586	4.85769e-05	negative
PDHA1	ALMS1-IT1	-0.40963	2.31569e-05	negative
MTF1	ZNNT1	0.666477	3.78002e-14	postive
MTF1	ZNF687-AS1	0.535731	9.27321e-09	postive
MTF1	ZNF236-DT	0.605902	2.40142e-11	postive
MTF1	ZFAS1	-0.351649	0.000333765	negative
MTF1	URB1-AS1	0.354357	0.000297888	postive
MTF1	TSPEAR-AS2	0.49716	1.42749e-07	postive
MTF1	TSPEAR-AS1	0.55704	1.75675e-09	postive
MTF1	TOB1-AS1	0.655536	1.35231e-13	postive
MTF1	TNRC6C-AS1	0.668722	2.89084e-14	postive
MTF1	TMCC1-AS1	0.556974	1.7661e-09	postive
MTF1	THORLNC	0.661214	7.02475e-14	postive
MTF1	TENM3-AS1	0.375688	0.00011728	postive
MTF1	TDRKH-AS1	0.554306	2.18914e-09	postive
MTF1	TCL6	0.549072	3.31741e-09	postive
MTF1	TCERG1L-AS1	0.551686	2.69789e-09	postive
MTF1	STX17-AS1	-0.472336	6.99541e-07	negative
MTF1	ST3GAL6-AS1	0.609367	1.72202e-11	postive
MTF1	SRD5A3-AS1	0.680614	6.71128e-15	postive
MTF1	SNHG4	-0.405566	2.83867e-05	negative
MTF1	SNHG30	0.478802	4.67979e-07	postive
MTF1	SNHG26	-0.428333	8.76046e-06	negative
MTF1	SNHG20	0.355297	0.000286279	postive
MTF1	SNHG12	-0.366107	0.000179696	negative
MTF1	SNHG1	-0.304276	0.00208512	negative
MTF1	SLC8A1-AS1	0.481914	3.8452e-07	postive
MTF1	SLC16A1-AS1	0.530568	1.36414e-08	postive
MTF1	SIRLNT	0.701714	4.21823e-16	postive
MTF1	SH3RF3-AS1	0.551075	2.83193e-09	postive
MTF1	RUSC1-AS1	0.343074	0.000475325	postive
MTF1	RNF139-AS1	0.492727	1.91363e-07	postive
MTF1	PVT1	-0.467647	9.31547e-07	negative
MTF1	PSLNR	0.433127	6.76435e-06	postive
MTF1	PRR7-AS1	0.430788	7.67768e-06	postive
MTF1	PRKCQ-AS1	0.47192	7.17655e-07	postive
MTF1	PRKAR1B-AS1	0.529553	1.47051e-08	postive
MTF1	PINCR	0.779488	1.26859e-21	postive
MTF1	PCBP1-AS1	-0.394526	4.87193e-05	negative
MTF1	PCAT7	0.547796	3.66741e-09	postive
MTF1	PCAT19	0.620136	5.96816e-12	postive
MTF1	PCAT1	0.685845	3.45414e-15	postive
MTF1	PARD3-AS1	0.620379	5.82452e-12	postive
MTF1	PAPPA-AS1	0.570454	5.79582e-10	postive
MTF1	PACERR	0.703275	3.40457e-16	postive
MTF1	OIP5-AS1	0.430505	7.79579e-06	postive
MTF1	NRXN2-AS1	0.600933	3.84193e-11	postive
MTF1	NNT-AS1	0.332492	0.000725345	postive
MTF1	NKILA	0.653508	1.70294e-13	postive
MTF1	NINJ2-AS1	0.576248	3.53459e-10	postive
MTF1	MSC-AS1	0.311383	0.00161344	postive
MTF1	MRPS30-DT	0.619559	6.32351e-12	postive
MTF1	MRGPRF-AS1	0.69279	1.39935e-15	postive
MTF1	MKX-AS1	0.319045	0.00121502	postive
MTF1	MIR99AHG	0.339117	0.00055768	postive
MTF1	MIR924HG	0.500149	1.1687e-07	postive
MTF1	MIR3936HG	0.399867	3.76049e-05	postive
MTF1	MIR222HG	-0.462782	1.24829e-06	negative
MTF1	MIR17HG	0.523272	2.32807e-08	postive
MTF1	MIR100HG	-0.337343	0.000598697	negative
MTF1	MCM3AP-AS1	0.469088	8.53407e-07	postive
MTF1	MCF2L-AS1	0.680167	7.09884e-15	postive
MTF1	MANCR	0.642441	5.81357e-13	postive
MTF1	LURAP1L-AS1	0.552065	2.6178e-09	postive
MTF1	LNCAROD	0.715698	5.87879e-17	postive
MTF1	LMF1-AS1	0.705839	2.38712e-16	postive
MTF1	LLPH-DT	0.651526	2.1297e-13	postive
MTF1	LINC02846	0.703496	3.30228e-16	postive
MTF1	LINC02840	0.645335	4.23756e-13	postive
MTF1	LINC02832	0.762937	2.8419e-20	postive
MTF1	LINC02804	0.728895	8.18905e-18	postive
MTF1	LINC02802	-0.424589	1.06919e-05	negative
MTF1	LINC02616	0.541957	5.7717e-09	postive
MTF1	LINC02577	0.46552	1.05929e-06	postive
MTF1	LINC02575	0.336801	0.000611769	postive
MTF1	LINC02550	0.372223	0.00013706	postive
MTF1	LINC02531	0.690027	2.01077e-15	postive
MTF1	LINC02503	-0.437223	5.40631e-06	negative
MTF1	LINC02476	0.546608	4.02463e-09	postive
MTF1	LINC02475	0.534418	1.02362e-08	postive
MTF1	LINC02428	0.562816	1.09643e-09	postive
MTF1	LINC02381	0.53679	8.56056e-09	postive
MTF1	LINC02331	0.725582	1.35769e-17	postive
MTF1	LINC02328	0.668086	3.11982e-14	postive
MTF1	LINC02327	0.55039	2.98972e-09	postive
MTF1	LINC02315	0.439308	4.81818e-06	postive
MTF1	LINC02263	0.652309	1.94996e-13	postive
MTF1	LINC02256	0.437042	5.46036e-06	postive
MTF1	LINC02253	0.399275	3.87079e-05	postive
MTF1	LINC02245	0.570173	5.93502e-10	postive
MTF1	LINC02163	0.587436	1.32296e-10	postive
MTF1	LINC02109	0.580491	2.44552e-10	postive
MTF1	LINC02104	0.300484	0.00238477	postive
MTF1	LINC02100	0.650549	2.37639e-13	postive
MTF1	LINC02086	0.717825	4.31092e-17	postive
MTF1	LINC02085	0.67282	1.76099e-14	postive
MTF1	LINC01918	0.499285	1.23856e-07	postive
MTF1	LINC01876	0.722084	2.29712e-17	postive
MTF1	LINC01833	0.795201	5.11549e-23	postive
MTF1	LINC01814	0.705658	2.44813e-16	postive
MTF1	LINC01807	0.383675	8.13381e-05	postive
MTF1	LINC01806	0.658218	9.94272e-14	postive
MTF1	LINC01795	0.765725	1.71374e-20	postive
MTF1	LINC01786	0.460378	1.44014e-06	postive
MTF1	LINC01750	0.464214	1.14579e-06	postive
MTF1	LINC01711	0.616357	8.69619e-12	postive
MTF1	LINC01666	0.368364	0.000162712	postive
MTF1	LINC01637	0.503274	9.46273e-08	postive
MTF1	LINC01608	0.41897	1.43544e-05	postive
MTF1	LINC01606	0.301496	0.00230125	postive
MTF1	LINC01605	0.441337	4.30403e-06	postive
MTF1	LINC01579	0.383896	8.05056e-05	postive
MTF1	LINC01560	0.723905	1.74861e-17	postive
MTF1	LINC01537	0.769316	8.83996e-21	postive
MTF1	LINC01534	0.51909	3.14504e-08	postive
MTF1	LINC01518	0.352463	0.000322581	postive
MTF1	LINC01515	0.550057	3.06948e-09	postive
MTF1	LINC01446	0.689031	2.28908e-15	postive
MTF1	LINC01436	0.474268	6.20908e-07	postive
MTF1	LINC01414	0.696171	8.92969e-16	postive
MTF1	LINC01411	0.563743	1.01562e-09	postive
MTF1	LINC01405	0.355071	0.000289037	postive
MTF1	LINC01394	0.678723	8.50453e-15	postive
MTF1	LINC01356	0.625817	3.3567e-12	postive
MTF1	LINC01305	0.699546	5.66811e-16	postive
MTF1	LINC01303	0.660128	7.97115e-14	postive
MTF1	LINC01297	0.496271	1.5144e-07	postive
MTF1	LINC01270	0.452877	2.23428e-06	postive
MTF1	LINC01249	0.692709	1.41439e-15	postive
MTF1	LINC01239	0.700642	4.8832e-16	postive
MTF1	LINC01234	0.577756	3.10288e-10	postive
MTF1	LINC01232	0.466883	9.75663e-07	postive
MTF1	LINC01194	0.650226	2.46394e-13	postive
MTF1	LINC01193	0.736915	2.33396e-18	postive
MTF1	LINC01164	0.762706	2.96247e-20	postive
MTF1	LINC01160	0.461312	1.36249e-06	postive
MTF1	LINC01139	0.339618	0.000546572	postive
MTF1	LINC01117	0.686236	3.28495e-15	postive
MTF1	LINC01116	0.624652	3.78047e-12	postive
MTF1	LINC00963	0.401222	3.51886e-05	postive
MTF1	LINC00920	0.704243	2.97883e-16	postive
MTF1	LINC00862	0.463575	1.19048e-06	postive
MTF1	LINC00857	0.564966	9.1778e-10	postive
MTF1	LINC00707	0.63028	2.11802e-12	postive
MTF1	LINC00668	0.597702	5.19256e-11	postive
MTF1	LINC00654	0.667961	3.16677e-14	postive
MTF1	LINC00648	0.49727	1.41706e-07	postive
MTF1	LINC00640	0.604036	2.86746e-11	postive
MTF1	LINC00589	0.733544	3.97718e-18	postive
MTF1	LINC00565	0.528648	1.57209e-08	postive
MTF1	LINC00511	0.54187	5.81052e-09	postive
MTF1	LINC00508	0.741802	1.06189e-18	postive
MTF1	LINC00461	0.674486	1.43648e-14	postive
MTF1	LINC00460	0.390329	5.95258e-05	postive
MTF1	LINC00355	0.729787	7.13693e-18	postive
MTF1	LINC00240	0.684383	4.16469e-15	postive
MTF1	LINC00239	0.699426	5.76114e-16	postive
MTF1	LINC00221	0.491245	2.10868e-07	postive
MTF1	LINC00174	0.323176	0.00103955	postive
MTF1	LINC00165	0.541942	5.7783e-09	postive
MTF1	LINC-ROR	0.721274	2.59151e-17	postive
MTF1	LIMD1-AS1	-0.465607	1.05376e-06	negative
MTF1	LENG8-AS1	0.33185	0.000743826	postive
MTF1	LBX2-AS1	0.498519	1.30368e-07	postive
MTF1	LAMTOR5-AS1	0.427824	9.0023e-06	postive
MTF1	KTN1-AS1	0.625609	3.42864e-12	postive
MTF1	KMT2E-AS1	0.544768	4.64477e-09	postive
MTF1	KCTD21-AS1	0.437453	5.33832e-06	postive
MTF1	ITGB1-DT	0.451248	2.4545e-06	postive
MTF1	ITFG2-AS1	0.41436	1.8208e-05	postive
MTF1	ILF3-DT	0.632471	1.68497e-12	postive
MTF1	HOXD-AS2	0.52338	2.30988e-08	postive
MTF1	HOXC13-AS	0.688145	2.56813e-15	postive
MTF1	HOXC-AS3	0.741361	1.14086e-18	postive
MTF1	HOXC-AS2	0.620132	5.97033e-12	postive
MTF1	HOXC-AS1	0.609539	1.69361e-11	postive
MTF1	HOXB-AS4	0.688097	2.58386e-15	postive
MTF1	HOXB-AS3	0.591386	9.2676e-11	postive
MTF1	HOXB-AS1	0.628141	2.64339e-12	postive
MTF1	HOXA11-AS	0.655335	1.38368e-13	postive
MTF1	HOXA10-AS	0.61193	1.34311e-11	postive
MTF1	HOTAIRM1	0.321646	0.00110163	postive
MTF1	HOTAIR	0.428072	8.88345e-06	postive
MTF1	HHIP-AS1	0.481739	3.88824e-07	postive
MTF1	HDAC4-AS1	0.319056	0.00121453	postive
MTF1	HDAC2-AS2	0.53493	9.84935e-09	postive
MTF1	HCG27	0.639427	8.05251e-13	postive
MTF1	HAGLR	0.670076	2.45628e-14	postive
MTF1	GCC2-AS1	0.676045	1.18565e-14	postive
MTF1	GASAL1	0.654159	1.58169e-13	postive
MTF1	GAS6-AS1	0.513163	4.78341e-08	postive
MTF1	GAS5	-0.446865	3.15336e-06	negative
MTF1	GAS1RR	0.439055	4.88628e-06	postive
MTF1	G2E3-AS1	0.649509	2.6694e-13	postive
MTF1	FRG1-DT	0.750615	2.45194e-19	postive
MTF1	FOXP4-AS1	0.477405	5.10804e-07	postive
MTF1	FOXD2-AS1	0.678417	8.83482e-15	postive
MTF1	FOXC2-AS1	0.410331	2.23508e-05	postive
MTF1	FLG-AS1	0.332756	0.00071787	postive
MTF1	FIRRE	0.605436	2.51044e-11	postive
MTF1	FAM242C	0.70896	1.54142e-16	postive
MTF1	FAM226B	0.686766	3.06865e-15	postive
MTF1	FAM225B	0.761327	3.79365e-20	postive
MTF1	FAM182B	0.567277	7.57055e-10	postive
MTF1	EXTL3-AS1	0.722894	2.03518e-17	postive
MTF1	ERVK-28	0.468289	8.95959e-07	postive
MTF1	ERVH-1	0.748799	3.33305e-19	postive
MTF1	EPHA1-AS1	0.755489	1.06154e-19	postive
MTF1	EPB41L4A-DT	0.737777	2.03387e-18	postive
MTF1	EPB41L4A-AS1	-0.430808	7.66934e-06	negative
MTF1	ELFN2	0.485757	3.00878e-07	postive
MTF1	EIF1B-AS1	-0.478623	4.73287e-07	negative
MTF1	CYP1B1-AS1	-0.43288	6.85554e-06	negative
MTF1	CPNE8-AS1	0.511629	5.32518e-08	postive
MTF1	COA6-AS1	0.340185	0.000534264	postive
MTF1	CLEC12A-AS1	0.438186	5.12683e-06	postive
MTF1	CERS3-AS1	0.747757	3.9701e-19	postive
MTF1	CASC9	0.403279	3.17977e-05	postive
MTF1	CASC8	0.572425	4.90375e-10	postive
MTF1	C8orf31	0.356989	0.000266443	postive
MTF1	ATP6V1B1-AS1	0.753584	1.4758e-19	postive
MTF1	ASH1L-AS1	0.503873	9.08556e-08	postive
MTF1	ARHGAP29-AS1	0.515111	4.17131e-08	postive
MTF1	ALMS1-IT1	0.681855	5.74016e-15	postive
MTF1	ABALON	0.622948	4.49509e-12	postive
LIPT1	ZFPM2-AS1	0.378844	0.000101604	postive
LIPT1	UNC5B-AS1	0.347147	0.000402354	postive
LIPT1	UGDH-AS1	0.418363	1.48141e-05	postive
LIPT1	UCA1	0.420058	1.3564e-05	postive
LIPT1	TOB1-AS1	0.329969	0.000800489	postive
LIPT1	TNRC6C-AS1	0.368448	0.000162109	postive
LIPT1	TMEM147-AS1	0.426344	9.74119e-06	postive
LIPT1	TMEM132D-AS1	0.450765	2.52365e-06	postive
LIPT1	TMCC1-AS1	0.307999	0.00182441	postive
LIPT1	TM4SF19-AS1	0.323263	0.00103609	postive
LIPT1	TIPARP-AS1	0.401256	3.51299e-05	postive
LIPT1	TDRKH-AS1	0.388407	6.51892e-05	postive
LIPT1	TCL6	0.363373	0.00020248	postive
LIPT1	TCERG1L-AS1	0.377426	0.000108394	postive
LIPT1	SNHG30	0.314333	0.0014478	postive
LIPT1	SNHG21	0.379333	9.93572e-05	postive
LIPT1	SNHG20	0.470086	8.03024e-07	postive
LIPT1	SNHG17	0.333182	0.000705942	postive
LIPT1	SNHG1	0.434804	6.17335e-06	postive
LIPT1	SLC26A4-AS1	0.448313	2.90403e-06	postive
LIPT1	SLC16A1-AS1	0.4029	3.23995e-05	postive
LIPT1	SIRLNT	0.317997	0.00126363	postive
LIPT1	SFTA1P	0.41228	2.02473e-05	postive
LIPT1	SAP30-DT	0.319389	0.00119944	postive
LIPT1	RUSC1-AS1	0.337249	0.000600937	postive
LIPT1	RPARP-AS1	0.482133	3.79207e-07	postive
LIPT1	RNF139-AS1	0.403307	3.17545e-05	postive
LIPT1	RAB30-DT	0.366977	0.000172962	postive
LIPT1	PURPL	0.398461	4.02747e-05	postive
LIPT1	PRR7-AS1	0.355139	0.000288209	postive
LIPT1	PRKCQ-AS1	0.399642	3.80212e-05	postive
LIPT1	PRKAR1B-AS1	0.42392	1.10762e-05	postive
LIPT1	PICSAR	0.321172	0.00112154	postive
LIPT1	PCAT1	0.381074	9.17258e-05	postive
LIPT1	OLMALINC	0.336837	0.000610891	postive
LIPT1	NINJ2-AS1	0.342678	0.000483032	postive
LIPT1	NFE4	0.395285	4.6971e-05	postive
LIPT1	NALT1	0.471277	7.46577e-07	postive
LIPT1	MRPS30-DT	0.378059	0.00010531	postive
LIPT1	MIR4458HG	0.350179	0.000354879	postive
LIPT1	MIR3936HG	0.456699	1.78861e-06	postive
LIPT1	MIR17HG	0.31607	0.00135765	postive
LIPT1	MCM3AP-AS1	0.381482	9.00207e-05	postive
LIPT1	MAP3K2-DT	0.316072	0.00135758	postive
LIPT1	MAGEA4-AS1	0.368163	0.000164159	postive
LIPT1	LURAP1L-AS1	0.38524	7.56253e-05	postive
LIPT1	LNCAROD	0.353261	0.000311962	postive
LIPT1	LLPH-DT	0.332573	0.000723059	postive
LIPT1	LINC02864	0.369529	0.000154533	postive
LIPT1	LINC02846	0.332333	0.000729879	postive
LIPT1	LINC02804	0.347049	0.000403986	postive
LIPT1	LINC02615	0.369256	0.000156411	postive
LIPT1	LINC02582	0.409229	2.36291e-05	postive
LIPT1	LINC02577	0.398382	4.04297e-05	postive
LIPT1	LINC02484	0.424697	1.06311e-05	postive
LIPT1	LINC02476	0.348191	0.000385384	postive
LIPT1	LINC02434	0.414938	1.76765e-05	postive
LIPT1	LINC02428	0.344	0.000457744	postive
LIPT1	LINC02327	0.35172	0.000332787	postive
LIPT1	LINC02263	0.318774	0.00122742	postive
LIPT1	LINC02245	0.437323	5.37662e-06	postive
LIPT1	LINC02109	0.394493	4.87966e-05	postive
LIPT1	LINC02100	0.313959	0.00146793	postive
LIPT1	LINC02086	0.313067	0.00151687	postive
LIPT1	LINC02085	0.384823	7.71078e-05	postive
LIPT1	LINC02055	0.367392	0.000169833	postive
LIPT1	LINC01918	0.307071	0.00188649	postive
LIPT1	LINC01873	0.304322	0.00208172	postive
LIPT1	LINC01814	0.339426	0.000550814	postive
LIPT1	LINC01806	0.351845	0.00033105	postive
LIPT1	LINC01608	0.338575	0.000569927	postive
LIPT1	LINC01606	0.393873	5.02687e-05	postive
LIPT1	LINC01579	0.35129	0.000338822	postive
LIPT1	LINC01551	0.3061	0.00195346	postive
LIPT1	LINC01534	0.325676	0.000944878	postive
LIPT1	LINC01515	0.31493	0.00141623	postive
LIPT1	LINC01446	0.328992	0.000831452	postive
LIPT1	LINC01414	0.344004	0.000457661	postive
LIPT1	LINC01405	0.402793	3.257e-05	postive
LIPT1	LINC01356	0.346639	0.000410854	postive
LIPT1	LINC01322	0.449883	2.65466e-06	postive
LIPT1	LINC01270	0.341697	0.00050262	postive
LIPT1	LINC01249	0.304361	0.00207881	postive
LIPT1	LINC01232	0.351855	0.000330908	postive
LIPT1	LINC01193	0.315309	0.00139651	postive
LIPT1	LINC01186	0.325102	0.000965911	postive
LIPT1	LINC01160	0.401152	3.53101e-05	postive
LIPT1	LINC01139	0.305871	0.00196958	postive
LIPT1	LINC01029	0.378945	0.000101136	postive
LIPT1	LINC00973	0.389154	6.29299e-05	postive
LIPT1	LINC00968	-0.360583	0.000228448	negative
LIPT1	LINC00944	0.35059	0.000348865	postive
LIPT1	LINC00937	0.395565	4.63416e-05	postive
LIPT1	LINC00923	0.357658	0.000258959	postive
LIPT1	LINC00910	0.412104	2.04294e-05	postive
LIPT1	LINC00882	0.330827	0.000774178	postive
LIPT1	LINC00862	0.402088	3.37228e-05	postive
LIPT1	LINC00707	0.388898	6.36974e-05	postive
LIPT1	LINC00668	0.352237	0.000325651	postive
LIPT1	LINC00649	0.329669	0.000809889	postive
LIPT1	LINC00648	0.363356	0.000202625	postive
LIPT1	LINC00470	0.338598	0.000569417	postive
LIPT1	LINC00460	0.388106	6.61197e-05	postive
LIPT1	LINC00452	0.326129	0.00092861	postive
LIPT1	LINC00392	0.482623	3.67599e-07	postive
LIPT1	LINC00174	0.338701	0.000567068	postive
LIPT1	LINC-ROR	0.31465	0.00143098	postive
LIPT1	LENG8-AS1	0.409391	2.34369e-05	postive
LIPT1	LAMTOR5-AS1	0.474676	6.05409e-07	postive
LIPT1	KTN1-AS1	0.439276	4.8268e-06	postive
LIPT1	KCTD21-AS1	0.318986	0.00121772	postive
LIPT1	ITGB1-DT	0.387259	6.88067e-05	postive
LIPT1	ITFG2-AS1	0.354669	0.000293989	postive
LIPT1	IGFL2-AS1	0.367408	0.000169712	postive
LIPT1	HOXD-AS2	0.321338	0.00111456	postive
LIPT1	HOTAIRM1	0.322949	0.00104854	postive
LIPT1	HOTAIR	0.324697	0.000980986	postive
LIPT1	HDAC4-AS1	0.436299	5.68822e-06	postive
LIPT1	HCG27	0.376589	0.000112592	postive
LIPT1	GPRC5D-AS1	0.422134	1.21683e-05	postive
LIPT1	GCC2-AS1	0.336464	0.00062003	postive
LIPT1	FRG1-DT	0.340901	0.000519055	postive
LIPT1	FOXP4-AS1	0.345937	0.000422871	postive
LIPT1	FIRRE	0.34394	0.000458872	postive
LIPT1	FAM27C	0.355703	0.000281409	postive
LIPT1	FAM226B	0.321485	0.00110837	postive
LIPT1	FAM182B	0.386993	6.96693e-05	postive
LIPT1	EXTL3-AS1	0.378212	0.00010458	postive
LIPT1	ESRG	0.331095	0.000766127	postive
LIPT1	ERVH-1	0.326584	0.000912518	postive
LIPT1	ELFN2	0.328049	0.000862377	postive
LIPT1	DLGAP1-AS2	0.432672	6.93336e-06	postive
LIPT1	CLEC12A-AS1	0.394983	4.76587e-05	postive
LIPT1	CCDC144NL-AS1	0.336186	0.000626922	postive
LIPT1	CASC8	0.396497	4.43013e-05	postive
LIPT1	ATP6V1B1-AS1	0.348838	0.000375197	postive
LIPT1	ASH1L-AS1	0.309285	0.00174147	postive
LIPT1	ARHGAP29-AS1	0.421793	1.23879e-05	postive
LIPT1	ABALON	0.330951	0.000770436	postive
LIAS	ZNNT1	0.319718	0.00118472	postive
LIAS	ZFPM2-AS1	0.482969	3.59579e-07	postive
LIAS	UGDH-AS1	0.467574	9.35647e-07	postive
LIAS	UCA1	0.439537	4.75732e-06	postive
LIAS	TOB1-AS1	0.403398	3.16107e-05	postive
LIAS	TNRC6C-AS1	0.348511	0.000380313	postive
LIAS	TMEM147-AS1	0.39028	5.96643e-05	postive
LIAS	TMEM132D-AS1	0.367379	0.00016993	postive
LIAS	TMCC1-AS1	0.357792	0.000257489	postive
LIAS	TM4SF19-AS1	0.378312	0.000104104	postive
LIAS	THORLNC	0.320955	0.00113077	postive
LIAS	TENM3-AS1	0.327806	0.000870517	postive
LIAS	TDRKH-AS1	0.430698	7.71514e-06	postive
LIAS	TCL6	0.394996	4.76294e-05	postive
LIAS	TCERG1L-AS1	0.462357	1.28032e-06	postive
LIAS	SNHG30	0.414374	1.81957e-05	postive
LIAS	SLC16A1-AS1	0.366713	0.000174985	postive
LIAS	SIRLNT	0.411956	2.05839e-05	postive
LIAS	PSLNR	0.345602	0.000428723	postive
LIAS	PRKCQ-AS1	0.393713	5.06567e-05	postive
LIAS	PRKAR1B-AS1	0.461944	1.31226e-06	postive
LIAS	PINCR	0.4111	2.14979e-05	postive
LIAS	PICSAR	0.330703	0.000777923	postive
LIAS	PCAT19	0.353143	0.000313512	postive
LIAS	PCAT1	0.422345	1.20343e-05	postive
LIAS	OIP5-AS1	0.363504	0.000201332	postive
LIAS	NKILA	0.350515	0.000349945	postive
LIAS	NINJ2-AS1	0.315433	0.00139011	postive
LIAS	MRPS30-DT	0.407881	2.52865e-05	postive
LIAS	MIR99AHG	0.342963	0.000477482	postive
LIAS	MIR924HG	0.308848	0.00176927	postive
LIAS	MIR3936HG	0.450913	2.50225e-06	postive
LIAS	MIR17HG	0.387296	6.8685e-05	postive
LIAS	MIR100HG	-0.334216	0.000677759	negative
LIAS	MEG3	-0.310154	0.00168738	negative
LIAS	MCF2L-AS1	0.383409	8.2349e-05	postive
LIAS	MAP3K2-DT	0.302805	0.00219707	postive
LIAS	MANCR	0.346106	0.000419961	postive
LIAS	MAGEA4-AS1	0.335234	0.000651038	postive
LIAS	LURAP1L-AS1	0.38552	7.46418e-05	postive
LIAS	LNCAROD	0.407051	2.63594e-05	postive
LIAS	LLPH-DT	0.32967	0.00080987	postive
LIAS	LINC02864	0.302628	0.00221095	postive
LIAS	LINC02846	0.417571	1.54347e-05	postive
LIAS	LINC02832	0.354373	0.000297688	postive
LIAS	LINC02804	0.478962	4.63309e-07	postive
LIAS	LINC02616	0.397228	4.27612e-05	postive
LIAS	LINC02615	0.323191	0.00103894	postive
LIAS	LINC02582	0.330155	0.000794716	postive
LIAS	LINC02577	0.442074	4.13047e-06	postive
LIAS	LINC02550	0.300091	0.002418	postive
LIAS	LINC02531	0.336433	0.000620796	postive
LIAS	LINC02484	0.304817	0.00204527	postive
LIAS	LINC02476	0.307379	0.00186568	postive
LIAS	LINC02475	0.339623	0.000546467	postive
LIAS	LINC02434	0.322483	0.00106727	postive
LIAS	LINC02428	0.43743	5.34515e-06	postive
LIAS	LINC02381	0.32907	0.000828933	postive
LIAS	LINC02331	0.443054	3.90989e-06	postive
LIAS	LINC02328	0.38411	7.97095e-05	postive
LIAS	LINC02327	0.318694	0.00123111	postive
LIAS	LINC02263	0.439774	4.69527e-06	postive
LIAS	LINC02253	0.445735	3.3619e-06	postive
LIAS	LINC02245	0.451222	2.45824e-06	postive
LIAS	LINC02109	0.366691	0.000175156	postive
LIAS	LINC02100	0.34991	0.000358876	postive
LIAS	LINC02086	0.340037	0.000537444	postive
LIAS	LINC02085	0.475661	5.69497e-07	postive
LIAS	LINC02055	0.306677	0.00191338	postive
LIAS	LINC01918	0.358618	0.000248558	postive
LIAS	LINC01876	0.449118	2.77361e-06	postive
LIAS	LINC01833	0.332553	0.000723609	postive
LIAS	LINC01814	0.477365	5.1207e-07	postive
LIAS	LINC01807	0.31639	0.00134162	postive
LIAS	LINC01806	0.492469	1.94633e-07	postive
LIAS	LINC01795	0.396166	4.50155e-05	postive
LIAS	LINC01666	0.420593	1.31906e-05	postive
LIAS	LINC01608	0.312926	0.00152478	postive
LIAS	LINC01606	0.345519	0.000430184	postive
LIAS	LINC01579	0.301699	0.00228483	postive
LIAS	LINC01560	0.337273	0.000600381	postive
LIAS	LINC01537	0.429024	8.44197e-06	postive
LIAS	LINC01534	0.365158	0.00018732	postive
LIAS	LINC01518	0.356171	0.000275872	postive
LIAS	LINC01515	0.346272	0.000417107	postive
LIAS	LINC01446	0.353038	0.000314897	postive
LIAS	LINC01414	0.395337	4.6854e-05	postive
LIAS	LINC01405	0.325254	0.000960301	postive
LIAS	LINC01356	0.438251	5.10825e-06	postive
LIAS	LINC01322	0.371983	0.000138544	postive
LIAS	LINC01303	0.337642	0.000591599	postive
LIAS	LINC01297	0.384467	7.8399e-05	postive
LIAS	LINC01270	0.455697	1.89652e-06	postive
LIAS	LINC01249	0.419947	1.36432e-05	postive
LIAS	LINC01239	0.393062	5.22612e-05	postive
LIAS	LINC01234	0.321093	0.0011249	postive
LIAS	LINC01193	0.431566	7.36168e-06	postive
LIAS	LINC01186	0.351742	0.000332478	postive
LIAS	LINC01164	0.406112	2.76256e-05	postive
LIAS	LINC01160	0.338626	0.000568763	postive
LIAS	LINC01116	0.362377	0.000211414	postive
LIAS	LINC01029	0.36214	0.000213599	postive
LIAS	LINC00973	0.351839	0.000331127	postive
LIAS	LINC00968	-0.396441	4.4421e-05	negative
LIAS	LINC00937	0.318571	0.0012368	postive
LIAS	LINC00920	0.413989	1.85569e-05	postive
LIAS	LINC00862	0.396156	4.50385e-05	postive
LIAS	LINC00857	0.367604	0.000168256	postive
LIAS	LINC00707	0.433495	6.63036e-06	postive
LIAS	LINC00668	0.43127	7.48052e-06	postive
LIAS	LINC00648	0.331306	0.000759835	postive
LIAS	LINC00589	0.428365	8.74556e-06	postive
LIAS	LINC00511	0.317333	0.00129533	postive
LIAS	LINC00508	0.3362	0.000626568	postive
LIAS	LINC00461	0.311791	0.00158954	postive
LIAS	LINC00460	0.436028	5.77332e-06	postive
LIAS	LINC00452	0.363701	0.000199608	postive
LIAS	LINC00392	0.396372	4.45696e-05	postive
LIAS	LINC00240	0.46875	8.71198e-07	postive
LIAS	LINC00239	0.305182	0.00201875	postive
LIAS	LINC00165	0.385729	7.39179e-05	postive
LIAS	LINC-ROR	0.473016	6.70851e-07	postive
LIAS	LAMTOR5-AS1	0.455213	1.95087e-06	postive
LIAS	KTN1-AS1	0.407488	2.57894e-05	postive
LIAS	KCTD21-AS1	0.442101	4.12438e-06	postive
LIAS	ITGB1-DT	0.430932	7.61836e-06	postive
LIAS	ITFG2-AS1	0.501698	1.05287e-07	postive
LIAS	ILF3-DT	0.332796	0.000716735	postive
LIAS	IGFL2-AS1	0.393999	4.99669e-05	postive
LIAS	HOXD-AS2	0.382964	8.40636e-05	postive
LIAS	HOXC13-AS	0.30303	0.0021796	postive
LIAS	HOXB-AS4	0.355044	0.000289365	postive
LIAS	HOXB-AS3	0.425942	9.95176e-06	postive
LIAS	HOTAIRM1	0.351782	0.000331925	postive
LIAS	HHIP-AS1	0.308002	0.00182423	postive
LIAS	HDAC4-AS1	0.377474	0.000108154	postive
LIAS	HCG27	0.331179	0.000763621	postive
LIAS	HAGLR	0.335581	0.000642135	postive
LIAS	GPRC5D-AS1	0.417741	1.52991e-05	postive
LIAS	GCC2-AS1	0.365953	0.000180921	postive
LIAS	GAS6-AS1	0.320839	0.00113576	postive
LIAS	FRG1-DT	0.401935	3.39766e-05	postive
LIAS	FOXP4-AS1	0.4936	1.80691e-07	postive
LIAS	FLG-AS1	0.366922	0.000173382	postive
LIAS	FIRRE	0.43278	6.89279e-06	postive
LIAS	FAM27C	0.326049	0.00093144	postive
LIAS	FAM242C	0.36447	0.000193033	postive
LIAS	FAM226B	0.437892	5.21063e-06	postive
LIAS	FAM182B	0.340801	0.000521155	postive
LIAS	EXTL3-AS1	0.375321	0.000119242	postive
LIAS	ERVK-28	0.499455	1.22447e-07	postive
LIAS	ERVH-1	0.371888	0.000139128	postive
LIAS	EPHA1-AS1	0.382949	8.412e-05	postive
LIAS	EPB41L4A-DT	0.349936	0.000358479	postive
LIAS	ELFN2	0.474182	6.24199e-07	postive
LIAS	DLGAP1-AS2	0.384721	7.7475e-05	postive
LIAS	CPNE8-AS1	0.402435	3.31513e-05	postive
LIAS	CLEC12A-AS1	0.465968	1.03104e-06	postive
LIAS	CERS3-AS1	0.331589	0.000751477	postive
LIAS	CASC9	0.30713	0.00188248	postive
LIAS	CASC8	0.376541	0.000112835	postive
LIAS	ATP6V1B1-AS1	0.458381	1.62046e-06	postive
LIAS	ASH1L-AS1	0.328038	0.000862733	postive
LIAS	ARHGAP29-AS1	0.327593	0.000877692	postive
LIAS	ALMS1-IT1	0.384194	7.94004e-05	postive
LIAS	ABALON	0.434201	6.37999e-06	postive
GLS	ZNNT1	-0.306905	0.00189781	negative
GLS	ZNF236-DT	-0.425921	9.96274e-06	negative
GLS	ZFAS1	0.39661	4.40597e-05	postive
GLS	UGDH-AS1	0.307472	0.00185941	postive
GLS	TTC28-AS1	0.448898	2.80868e-06	postive
GLS	TSPEAR-AS2	-0.316315	0.00134539	negative
GLS	TOB1-AS1	-0.315786	0.00137203	negative
GLS	TNRC6C-AS1	-0.436193	5.72133e-06	negative
GLS	THORLNC	-0.444556	3.59346e-06	negative
GLS	THAP9-AS1	0.473877	6.36103e-07	postive
GLS	TBX2-AS1	-0.441621	4.23638e-06	negative
GLS	STX17-AS1	0.571782	5.17919e-10	postive
GLS	ST3GAL6-AS1	-0.402559	3.29488e-05	negative
GLS	SRD5A3-AS1	-0.378689	0.000102327	negative
GLS	SNHG4	0.608498	1.87251e-11	postive
GLS	SNHG26	0.455865	1.87809e-06	postive
GLS	SNHG17	0.438794	4.95728e-06	postive
GLS	SNHG15	0.462322	1.28302e-06	postive
GLS	SNHG12	0.507988	6.8543e-08	postive
GLS	SNHG1	0.480738	4.14244e-07	postive
GLS	SLC26A4-AS1	0.376518	0.000112958	postive
GLS	SEPSECS-AS1	0.492398	1.95539e-07	postive
GLS	RNF216P1	0.460255	1.45065e-06	postive
GLS	RGMB-AS1	0.314735	0.00142647	postive
GLS	RAB30-DT	0.422316	1.20528e-05	postive
GLS	PVT1	0.516463	3.79125e-08	postive
GLS	PRKAR1B-AS1	-0.343009	0.000476587	negative
GLS	PINCR	-0.397137	4.29506e-05	negative
GLS	PCBP1-AS1	0.637458	9.94342e-13	postive
GLS	PCAT19	-0.412112	2.04213e-05	negative
GLS	PCAT1	-0.302257	0.00224013	negative
GLS	PARD3-AS1	-0.36923	0.000156591	negative
GLS	OLMALINC	0.379295	9.95329e-05	postive
GLS	NKILA	-0.36011	0.000233149	negative
GLS	MRGPRF-AS1	-0.34492	0.000440874	negative
GLS	MIR22HG	0.428104	8.86826e-06	postive
GLS	MIR222HG	0.548036	3.59895e-09	postive
GLS	MIR100HG	0.336173	0.000627241	postive
GLS	MCF2L-AS1	-0.337742	0.000589242	negative
GLS	MAP3K2-DT	0.376854	0.000111244	postive
GLS	LUCAT1	0.330993	0.000769181	postive
GLS	LNCAROD	-0.336019	0.000631093	negative
GLS	LMF1-AS1	-0.423139	1.15423e-05	negative
GLS	LINC02832	-0.300631	0.00237248	negative
GLS	LINC02804	-0.404996	2.92037e-05	negative
GLS	LINC02802	0.556442	1.84362e-09	postive
GLS	LINC02693	0.326605	0.00091176	postive
GLS	LINC02616	-0.334473	0.000670933	negative
GLS	LINC02531	-0.355353	0.000285605	negative
GLS	LINC02503	0.618152	7.27703e-12	postive
GLS	LINC02476	-0.370444	0.000148378	negative
GLS	LINC02475	-0.308278	0.00180611	negative
GLS	LINC02449	0.401065	3.54616e-05	postive
GLS	LINC02428	-0.361834	0.000216449	negative
GLS	LINC02381	-0.433022	6.80276e-06	negative
GLS	LINC02328	-0.426609	9.60499e-06	negative
GLS	LINC02327	-0.300637	0.00237204	negative
GLS	LINC02315	-0.321177	0.00112136	negative
GLS	LINC02163	-0.366961	0.000173083	negative
GLS	LINC02100	-0.329078	0.00082868	negative
GLS	LINC02086	-0.307619	0.00184961	negative
GLS	LINC01876	-0.312787	0.00153255	negative
GLS	LINC01873	0.314374	0.00144562	postive
GLS	LINC01833	-0.349319	0.000367794	negative
GLS	LINC01795	-0.344387	0.000450566	negative
GLS	LINC01637	-0.354434	0.000296924	negative
GLS	LINC01560	-0.476246	5.49111e-07	negative
GLS	LINC01446	-0.386799	7.03057e-05	negative
GLS	LINC01414	-0.374472	0.0001239	negative
GLS	LINC01394	-0.37387	0.000127306	negative
GLS	LINC01305	-0.372442	0.000135725	negative
GLS	LINC01249	-0.38395	8.03047e-05	negative
GLS	LINC01234	-0.415549	1.71305e-05	negative
GLS	LINC01194	-0.381856	8.84821e-05	negative
GLS	LINC01193	-0.362602	0.000209368	negative
GLS	LINC01164	-0.383347	8.25841e-05	negative
GLS	LINC01117	-0.407741	2.54636e-05	negative
GLS	LINC01116	-0.388286	6.55608e-05	negative
GLS	LINC00958	0.524436	2.13952e-08	postive
GLS	LINC00923	0.34619	0.000418513	postive
GLS	LINC00920	-0.380918	9.23876e-05	negative
GLS	LINC00882	0.411524	2.10404e-05	postive
GLS	LINC00654	-0.316555	0.00133344	negative
GLS	LINC00649	0.352709	0.000319272	postive
GLS	LINC00630	0.60308	3.139e-11	postive
GLS	LINC00589	-0.389333	6.24003e-05	negative
GLS	LINC00508	-0.388607	6.45772e-05	negative
GLS	LINC00504	0.437088	5.44673e-06	postive
GLS	LINC00392	0.333649	0.00069309	postive
GLS	LINC00239	-0.374779	0.000122195	negative
GLS	LINC00221	-0.318624	0.00123435	negative
GLS	LIMD1-AS1	0.631333	1.89811e-12	postive
GLS	LBX2-AS1	-0.36684	0.000174008	negative
GLS	KMT2E-AS1	-0.398214	4.07615e-05	negative
GLS	ILF3-DT	-0.435832	5.83583e-06	negative
GLS	HOXC13-AS	-0.38461	7.78778e-05	negative
GLS	HOXC-AS3	-0.342413	0.000488251	negative
GLS	HOXC-AS2	-0.37463	0.000123019	negative
GLS	HOXC-AS1	-0.319753	0.00118317	negative
GLS	HOXB-AS1	-0.410336	2.23455e-05	negative
GLS	HOXA11-AS	-0.361878	0.000216032	negative
GLS	HAGLR	-0.452638	2.26542e-06	negative
GLS	GASAL1	-0.406957	2.64834e-05	negative
GLS	GAS5	0.500211	1.16384e-07	postive
GLS	G2E3-AS1	-0.354365	0.000297791	negative
GLS	FRG1-DT	-0.329341	0.000820265	negative
GLS	FOXP4-AS1	-0.304172	0.00209287	negative
GLS	FOXC2-AS1	-0.357793	0.00025747	negative
GLS	FIRRE	-0.334575	0.000668235	negative
GLS	FAM27C	0.377901	0.000106075	postive
GLS	FAM242C	-0.382049	8.76942e-05	negative
GLS	FAM226B	-0.342325	0.000490009	negative
GLS	EXTL3-AS1	-0.355082	0.000288905	negative
GLS	ESRG	0.327457	0.000882324	postive
GLS	EPHA1-AS1	-0.396596	4.40909e-05	negative
GLS	EPB41L4A-DT	-0.489111	2.42306e-07	negative
GLS	EPB41L4A-AS1	0.529015	1.53012e-08	postive
GLS	EIF1B-AS1	0.605341	2.53336e-11	postive
GLS	CYP1B1-AS1	0.576999	3.3129e-10	postive
GLS	CPNE8-AS1	-0.366576	0.000176042	negative
GLS	COA6-AS1	-0.391698	5.57768e-05	negative
GLS	CERS3-AS1	-0.342847	0.000479743	negative
GLS	CASC9	-0.356012	0.000277737	negative
GLS	C8orf31	-0.320307	0.00115876	negative
GLS	ALMS1-IT1	-0.308214	0.00181031	negative
FDX1	ZNNT1	0.38033	9.49215e-05	postive
FDX1	ZNF687-AS1	0.3415	0.000506645	postive
FDX1	ZNF236-DT	0.433957	6.4654e-06	postive
FDX1	UNC5B-AS1	0.333933	0.000685378	postive
FDX1	TSPEAR-AS1	0.346499	0.00041322	postive
FDX1	TOB1-AS1	0.419137	1.42303e-05	postive
FDX1	TNRC6C-AS1	0.473227	6.62177e-07	postive
FDX1	TMCC1-AS1	0.36637	0.000177637	postive
FDX1	THORLNC	0.440896	4.41134e-06	postive
FDX1	TEX41	0.425794	1.00303e-05	postive
FDX1	TDRKH-AS1	0.312729	0.00153582	postive
FDX1	TCL6	0.319563	0.00119163	postive
FDX1	TCERG1L-AS1	0.310378	0.00167362	postive
FDX1	TBX2-AS1	0.418611	1.46247e-05	postive
FDX1	STX17-AS1	-0.406868	2.66017e-05	negative
FDX1	ST3GAL6-AS1	0.482407	3.72672e-07	postive
FDX1	SRD5A3-AS1	0.491615	2.05825e-07	postive
FDX1	SNHG30	0.37822	0.000104541	postive
FDX1	SLC8A1-AS1	0.427397	9.20968e-06	postive
FDX1	SIRLNT	0.382405	8.62666e-05	postive
FDX1	SATB2-AS1	0.433168	6.74899e-06	postive
FDX1	RUSC1-AS1	0.412999	1.95199e-05	postive
FDX1	RNF139-AS1	0.4186	1.4633e-05	postive
FDX1	PRKCQ-AS1	0.304165	0.00209337	postive
FDX1	PRKAR1B-AS1	0.513043	4.82401e-08	postive
FDX1	PINCR	0.489749	2.32475e-07	postive
FDX1	PCAT19	0.484793	3.20072e-07	postive
FDX1	PCAT1	0.399179	3.88908e-05	postive
FDX1	PARD3-AS1	0.485813	2.99803e-07	postive
FDX1	PAPPA-AS1	0.420405	1.33209e-05	postive
FDX1	PACERR	0.472918	6.74914e-07	postive
FDX1	NRXN2-AS1	0.463301	1.21018e-06	postive
FDX1	MRPS30-DT	0.381497	8.99565e-05	postive
FDX1	MRGPRF-AS1	0.463264	1.21285e-06	postive
FDX1	MKX-AS1	0.30712	0.00188313	postive
FDX1	MIR17HG	0.386526	7.12123e-05	postive
FDX1	MCF2L-AS1	0.453214	2.19117e-06	postive
FDX1	MANCR	0.337566	0.000593387	postive
FDX1	LNCAROD	0.477363	5.12138e-07	postive
FDX1	LMF1-AS1	0.499843	1.19299e-07	postive
FDX1	LLPH-DT	0.484855	3.18805e-07	postive
FDX1	LINC02846	0.306544	0.00192258	postive
FDX1	LINC02840	0.345164	0.000436484	postive
FDX1	LINC02832	0.475631	5.70558e-07	postive
FDX1	LINC02804	0.505715	8.01246e-08	postive
FDX1	LINC02802	-0.397068	4.3094e-05	negative
FDX1	LINC02531	0.464855	1.10251e-06	postive
FDX1	LINC02503	-0.339587	0.000547263	negative
FDX1	LINC02475	0.331959	0.000740678	postive
FDX1	LINC02428	0.332301	0.000730791	postive
FDX1	LINC02381	0.426501	9.66014e-06	postive
FDX1	LINC02331	0.456356	1.82491e-06	postive
FDX1	LINC02328	0.312612	0.00154247	postive
FDX1	LINC02263	0.407452	2.58353e-05	postive
FDX1	LINC02245	0.308178	0.00181268	postive
FDX1	LINC02163	0.312736	0.00153543	postive
FDX1	LINC02109	0.345425	0.000431847	postive
FDX1	LINC02100	0.422085	1.21995e-05	postive
FDX1	LINC02086	0.4609	1.39622e-06	postive
FDX1	LINC02085	0.356091	0.000276817	postive
FDX1	LINC01918	0.501462	1.06978e-07	postive
FDX1	LINC01876	0.503368	9.40234e-08	postive
FDX1	LINC01833	0.49461	1.69044e-07	postive
FDX1	LINC01814	0.447809	2.98869e-06	postive
FDX1	LINC01806	0.391423	5.6511e-05	postive
FDX1	LINC01795	0.513789	4.57804e-08	postive
FDX1	LINC01786	0.306725	0.00191009	postive
FDX1	LINC01750	0.346231	0.000417798	postive
FDX1	LINC01637	0.435141	6.06089e-06	postive
FDX1	LINC01560	0.462336	1.28192e-06	postive
FDX1	LINC01537	0.507483	7.09687e-08	postive
FDX1	LINC01534	0.57763	3.13683e-10	postive
FDX1	LINC01515	0.377487	0.000108089	postive
FDX1	LINC01446	0.384101	7.97451e-05	postive
FDX1	LINC01414	0.500514	1.14038e-07	postive
FDX1	LINC01394	0.498489	1.3063e-07	postive
FDX1	LINC01356	0.385954	7.31448e-05	postive
FDX1	LINC01305	0.538244	7.66683e-09	postive
FDX1	LINC01249	0.42033	1.33734e-05	postive
FDX1	LINC01239	0.430704	7.71231e-06	postive
FDX1	LINC01234	0.315891	0.0013667	postive
FDX1	LINC01232	0.336495	0.000619254	postive
FDX1	LINC01194	0.328141	0.000859328	postive
FDX1	LINC01193	0.449943	2.64559e-06	postive
FDX1	LINC01186	0.417734	1.53053e-05	postive
FDX1	LINC01164	0.515967	3.92668e-08	postive
FDX1	LINC01117	0.432617	6.95437e-06	postive
FDX1	LINC01116	0.463594	1.18915e-06	postive
FDX1	LINC00958	-0.302908	0.00218908	negative
FDX1	LINC00920	0.470904	7.63815e-07	postive
FDX1	LINC00857	0.415209	1.74324e-05	postive
FDX1	LINC00707	0.389844	6.09098e-05	postive
FDX1	LINC00668	0.34646	0.000413886	postive
FDX1	LINC00654	0.386221	7.22367e-05	postive
FDX1	LINC00640	0.382284	8.67493e-05	postive
FDX1	LINC00589	0.498155	1.33578e-07	postive
FDX1	LINC00508	0.491085	2.1308e-07	postive
FDX1	LINC00461	0.548312	3.52173e-09	postive
FDX1	LINC00355	0.337952	0.000584315	postive
FDX1	LINC00240	0.370623	0.000147205	postive
FDX1	LINC00239	0.499168	1.24829e-07	postive
FDX1	LINC-ROR	0.445142	3.47656e-06	postive
FDX1	LIMD1-AS1	-0.382031	8.77678e-05	negative
FDX1	KTN1-AS1	0.378066	0.000105277	postive
FDX1	KMT2E-AS1	0.450899	2.50433e-06	postive
FDX1	KCTD21-AS1	0.342503	0.000486475	postive
FDX1	HOXD-AS2	0.422398	1.20007e-05	postive
FDX1	HOXC13-AS	0.468383	8.90836e-07	postive
FDX1	HOXC-AS3	0.51336	4.71775e-08	postive
FDX1	HOXC-AS2	0.331912	0.000742034	postive
FDX1	HOXC-AS1	0.361437	0.000220189	postive
FDX1	HOXB-AS4	0.391893	5.52621e-05	postive
FDX1	HOXB-AS3	0.383504	8.19846e-05	postive
FDX1	HOXB-AS1	0.534121	1.04667e-08	postive
FDX1	HOXA10-AS	0.376703	0.000112013	postive
FDX1	HOTAIR	0.364919	0.000189291	postive
FDX1	HHIP-AS1	0.339851	0.000541478	postive
FDX1	HDAC2-AS2	0.318265	0.00125103	postive
FDX1	HCG27	0.420201	1.34638e-05	postive
FDX1	HAGLR	0.360034	0.000233911	postive
FDX1	GCC2-AS1	0.319926	0.00117549	postive
FDX1	G2E3-AS1	0.367289	0.000170607	postive
FDX1	FRG1-DT	0.507153	7.25993e-08	postive
FDX1	FOXP4-AS1	0.345717	0.000426709	postive
FDX1	FOXC2-AS1	0.458218	1.63602e-06	postive
FDX1	FIRRE	0.503758	9.15682e-08	postive
FDX1	FAM242C	0.485961	2.96976e-07	postive
FDX1	FAM226B	0.41269	1.98296e-05	postive
FDX1	FAM225B	0.44441	3.623e-06	postive
FDX1	FAM182B	0.452558	2.2759e-06	postive
FDX1	EXTL3-AS1	0.443924	3.72354e-06	postive
FDX1	ERVH-1	0.479973	4.34729e-07	postive
FDX1	EPHA1-AS1	0.484499	3.26137e-07	postive
FDX1	EPB41L4A-DT	0.437033	5.46326e-06	postive
FDX1	EIF1B-AS1	-0.35598	0.000278115	negative
FDX1	CYP1B1-AS1	-0.39985	3.7637e-05	negative
FDX1	CPNE8-AS1	0.453455	2.16071e-06	postive
FDX1	COA6-AS1	0.349392	0.000366673	postive
FDX1	CERS3-AS1	0.431088	7.5544e-06	postive
FDX1	CASC8	0.354679	0.000293868	postive
FDX1	C8orf31	0.316972	0.0013129	postive
FDX1	ATP6V1B1-AS1	0.399748	3.78237e-05	postive
FDX1	ARHGAP29-AS1	0.325866	0.000938005	postive
FDX1	ALMS1-IT1	0.54095	6.23608e-09	postive
FDX1	ABALON	0.345009	0.000439268	postive
DLD	ZNNT1	-0.372742	0.000133917	negative
DLD	ZNF236-DT	-0.481698	3.89814e-07	negative
DLD	ZFAS1	0.376558	0.000112748	postive
DLD	WNT5A-AS1	0.332369	0.000728846	postive
DLD	TTC28-AS1	0.437052	5.45733e-06	postive
DLD	TOB1-AS1	-0.334332	0.000674674	negative
DLD	TNRC6C-AS1	-0.48713	2.7544e-07	negative
DLD	THORLNC	-0.430726	7.7034e-06	negative
DLD	THAP9-AS1	0.367329	0.000170305	postive
DLD	TCL6	-0.331579	0.000751762	negative
DLD	TCERG1L-AS1	-0.333271	0.000703473	negative
DLD	TBX2-AS1	-0.444168	3.67266e-06	negative
DLD	STX17-AS1	0.611076	1.45937e-11	postive
DLD	ST3GAL6-AS1	-0.368554	0.000161346	negative
DLD	SRD5A3-AS1	-0.361252	0.00022196	negative
DLD	SNHG6	0.383433	8.22553e-05	postive
DLD	SNHG4	0.538523	7.5061e-09	postive
DLD	SNHG26	0.553855	2.26948e-09	postive
DLD	SNHG17	0.321506	0.0011075	postive
DLD	SNHG15	0.35474	0.000293102	postive
DLD	SNHG12	0.418076	1.50361e-05	postive
DLD	SNHG1	0.459337	1.53161e-06	postive
DLD	SLC26A4-AS1	0.416463	1.63433e-05	postive
DLD	SIRLNT	-0.37345	0.000129729	negative
DLD	SEPSECS-AS1	0.436251	5.70302e-06	postive
DLD	RNF216P1	0.43876	4.96675e-06	postive
DLD	RGMB-AS1	0.408254	2.48164e-05	postive
DLD	RAB30-DT	0.412985	1.95337e-05	postive
DLD	PVT1	0.439483	4.77161e-06	postive
DLD	PRKAR1B-AS1	-0.440939	4.40079e-06	negative
DLD	PINCR	-0.509523	6.16435e-08	negative
DLD	PCBP1-AS1	0.610005	1.61908e-11	postive
DLD	PCAT19	-0.496878	1.45453e-07	negative
DLD	PCAT1	-0.362653	0.000208906	negative
DLD	PARD3-AS1	-0.477188	5.17786e-07	negative
DLD	PACERR	-0.377477	0.00010814	negative
DLD	NRXN2-AS1	-0.358373	0.000251174	negative
DLD	NNT-AS1	0.347743	0.00039259	postive
DLD	NKILA	-0.36036	0.000230659	negative
DLD	NINJ2-AS1	-0.332522	0.000724509	negative
DLD	MRGPRF-AS1	-0.388648	6.44524e-05	negative
DLD	MIR22HG	0.336406	0.000621446	postive
DLD	MIR222HG	0.558731	1.53166e-09	postive
DLD	MIR100HG	0.493338	1.83827e-07	postive
DLD	MEG8	0.451492	2.42031e-06	postive
DLD	MEG3	0.300336	0.00239727	postive
DLD	MCF2L-AS1	-0.376971	0.000110657	negative
DLD	MANCR	-0.300601	0.00237504	negative
DLD	LNCAROD	-0.423483	1.13347e-05	negative
DLD	LMF1-AS1	-0.451148	2.4687e-06	negative
DLD	LLPH-DT	-0.346473	0.00041367	negative
DLD	LINC02846	-0.319152	0.00121016	negative
DLD	LINC02840	-0.316283	0.00134695	negative
DLD	LINC02832	-0.399954	3.74456e-05	negative
DLD	LINC02804	-0.45979	1.49113e-06	negative
DLD	LINC02802	0.47674	5.32477e-07	postive
DLD	LINC02616	-0.332353	0.000729317	negative
DLD	LINC02531	-0.453699	2.13043e-06	negative
DLD	LINC02503	0.636745	1.07284e-12	postive
DLD	LINC02476	-0.328891	0.000834707	negative
DLD	LINC02475	-0.459554	1.51208e-06	negative
DLD	LINC02449	0.346609	0.000411365	postive
DLD	LINC02428	-0.328449	0.000849145	negative
DLD	LINC02381	-0.566232	8.2605e-10	negative
DLD	LINC02331	-0.385324	7.53294e-05	negative
DLD	LINC02328	-0.504165	8.90675e-08	negative
DLD	LINC02315	-0.314041	0.00146346	negative
DLD	LINC02163	-0.364598	0.000191957	negative
DLD	LINC02100	-0.41533	1.7325e-05	negative
DLD	LINC02086	-0.386948	6.98164e-05	negative
DLD	LINC02085	-0.367749	0.000167184	negative
DLD	LINC01918	-0.417857	1.5208e-05	negative
DLD	LINC01876	-0.38578	7.37429e-05	negative
DLD	LINC01833	-0.43946	4.77765e-06	negative
DLD	LINC01814	-0.378611	0.000102695	negative
DLD	LINC01806	-0.360818	0.00022615	negative
DLD	LINC01795	-0.384116	7.96892e-05	negative
DLD	LINC01637	-0.395168	4.72361e-05	negative
DLD	LINC01579	-0.360347	0.000230785	negative
DLD	LINC01560	-0.436064	5.76208e-06	negative
DLD	LINC01537	-0.448175	2.92698e-06	negative
DLD	LINC01446	-0.396264	4.48036e-05	negative
DLD	LINC01414	-0.436939	5.49163e-06	negative
DLD	LINC01394	-0.369958	0.000151619	negative
DLD	LINC01356	-0.38735	6.85117e-05	negative
DLD	LINC01305	-0.39635	4.46185e-05	negative
DLD	LINC01303	-0.33197	0.000740333	negative
DLD	LINC01249	-0.381532	8.98138e-05	negative
DLD	LINC01239	-0.366939	0.000173251	negative
DLD	LINC01234	-0.422999	1.16273e-05	negative
DLD	LINC01194	-0.413978	1.85675e-05	negative
DLD	LINC01193	-0.454439	2.04083e-06	negative
DLD	LINC01186	-0.348752	0.000376537	negative
DLD	LINC01164	-0.502198	1.01791e-07	negative
DLD	LINC01139	-0.352378	0.000323739	negative
DLD	LINC01117	-0.542611	5.48808e-09	negative
DLD	LINC01116	-0.528442	1.59616e-08	negative
DLD	LINC00968	0.311143	0.00162761	postive
DLD	LINC00958	0.496794	1.46262e-07	postive
DLD	LINC00923	0.31021	0.00168389	postive
DLD	LINC00920	-0.487958	2.61104e-07	negative
DLD	LINC00882	0.332926	0.000713098	postive
DLD	LINC00707	-0.336837	0.000610889	negative
DLD	LINC00654	-0.304029	0.00210355	negative
DLD	LINC00649	0.387807	6.70563e-05	postive
DLD	LINC00648	-0.362184	0.000213193	negative
DLD	LINC00630	0.578244	2.97428e-10	postive
DLD	LINC00589	-0.476109	5.53823e-07	negative
DLD	LINC00508	-0.495813	1.56114e-07	negative
DLD	LINC00504	0.430884	7.63811e-06	postive
DLD	LINC00461	-0.345504	0.000430458	negative
DLD	LINC00355	-0.325332	0.000957415	negative
DLD	LINC00240	-0.408718	2.4245e-05	negative
DLD	LINC00239	-0.496045	1.5373e-07	negative
DLD	LINC-ROR	-0.417641	1.53785e-05	negative
DLD	LIMD1-AS1	0.633364	1.53426e-12	postive
DLD	LBX2-AS1	-0.33612	0.000628547	negative
DLD	KMT2E-AS1	-0.418613	1.46237e-05	negative
DLD	ILF3-DT	-0.392104	5.47086e-05	negative
DLD	HOXD-AS2	-0.406909	2.65472e-05	negative
DLD	HOXC13-AS	-0.465994	1.02945e-06	negative
DLD	HOXC-AS3	-0.437142	5.43055e-06	negative
DLD	HOXC-AS2	-0.523704	2.25641e-08	negative
DLD	HOXC-AS1	-0.557312	1.71852e-09	negative
DLD	HOXB-AS1	-0.482065	3.80865e-07	negative
DLD	HOXA11-AS	-0.391852	5.53701e-05	negative
DLD	HOXA10-AS	-0.402642	3.28138e-05	negative
DLD	HOTAIRM1	-0.324995	0.000969854	negative
DLD	HCG27	-0.436897	5.50407e-06	negative
DLD	HAGLR	-0.459682	1.50069e-06	negative
DLD	GASAL1	-0.365838	0.000181831	negative
DLD	GAS5	0.435719	5.87209e-06	postive
DLD	G2E3-AS1	-0.308505	0.00179138	negative
DLD	FRG1-DT	-0.380573	9.38647e-05	negative
DLD	FOXD2-AS1	-0.32322	0.00103779	negative
DLD	FOXC2-AS1	-0.405813	2.80409e-05	negative
DLD	FIRRE	-0.444291	3.64736e-06	negative
DLD	FAM242C	-0.460567	1.42411e-06	negative
DLD	FAM226B	-0.457066	1.7506e-06	negative
DLD	FAM182B	-0.315746	0.00137407	negative
DLD	EXTL3-AS1	-0.419162	1.42124e-05	negative
DLD	ERVK-28	-0.301569	0.0022953	negative
DLD	ERVH-1	-0.370475	0.000148176	negative
DLD	EPHA1-AS1	-0.472988	6.72017e-07	negative
DLD	EPB41L4A-DT	-0.496425	1.49902e-07	negative
DLD	EPB41L4A-AS1	0.423167	1.15249e-05	postive
DLD	EIF1B-AS1	0.633228	1.55632e-12	postive
DLD	CYP1B1-AS1	0.532721	1.16227e-08	postive
DLD	CPNE8-AS1	-0.417978	1.51126e-05	negative
DLD	COA6-AS1	-0.443281	3.86045e-06	negative
DLD	CERS3-AS1	-0.409227	2.36313e-05	negative
DLD	CD27-AS1	0.378602	0.000102733	postive
DLD	CASC9	-0.302526	0.00221897	negative
DLD	CASC8	-0.302332	0.00223421	negative
DLD	ALMS1-IT1	-0.414155	1.84009e-05	negative
DLAT	TMCC1-AS1	0.369256	0.000156415	postive
DLAT	THAP9-AS1	0.325866	0.000938006	postive
DLAT	SNHG1	0.312548	0.00154604	postive
DLAT	RAB30-DT	0.402424	3.3169e-05	postive
DLAT	PACERR	0.32076	0.00113916	postive
DLAT	OIP5-AS1	0.327976	0.000864805	postive
DLAT	MIR17HG	0.347749	0.000392479	postive
DLAT	MCM3AP-AS1	0.426769	9.52345e-06	postive
DLAT	MBNL1-AS1	0.338033	0.000582434	postive
DLAT	LINC02693	0.320089	0.0011683	postive
DLAT	LINC02449	0.341802	0.0005005	postive
DLAT	LINC01515	0.324355	0.000993887	postive
DLAT	LINC00461	0.301869	0.00227111	postive
DLAT	LENG8-AS1	0.372806	0.000133534	postive
DLAT	KCTD21-AS1	0.364833	0.000190003	postive
DLAT	HDAC2-AS2	0.303925	0.00211134	postive
CDKN2A	ZNF236-DT	0.425383	1.02515e-05	postive
CDKN2A	ZFAS1	-0.312271	0.00156187	negative
CDKN2A	TTC28-AS1	-0.397196	4.28276e-05	negative
CDKN2A	TBX2-AS1	0.349203	0.000369565	postive
CDKN2A	STX17-AS1	-0.404515	2.99096e-05	negative
CDKN2A	SRD5A3-AS1	0.474923	5.96188e-07	postive
CDKN2A	SNHG12	-0.30353	0.00214126	negative
CDKN2A	SNHG1	-0.329439	0.000817153	negative
CDKN2A	SLC8A1-AS1	0.383685	8.13013e-05	postive
CDKN2A	SLC26A4-AS1	-0.308245	0.0018083	negative
CDKN2A	SFTA1P	-0.348426	0.000381663	negative
CDKN2A	SEPSECS-AS1	-0.327806	0.000870521	negative
CDKN2A	PURPL	-0.376691	0.00011207	negative
CDKN2A	PCBP1-AS1	-0.399111	3.90187e-05	negative
CDKN2A	PAPPA-AS1	0.495813	1.56107e-07	postive
CDKN2A	NRXN2-AS1	0.429181	8.3712e-06	postive
CDKN2A	NECTIN3-AS1	-0.340744	0.000522366	negative
CDKN2A	NDST1-AS1	0.453987	2.09504e-06	postive
CDKN2A	MRGPRF-AS1	0.532088	1.21838e-08	postive
CDKN2A	MKX-AS1	0.524442	2.13861e-08	postive
CDKN2A	MIR222HG	-0.343442	0.000468271	negative
CDKN2A	MEG9	0.413123	1.9397e-05	postive
CDKN2A	MBNL1-AS1	0.359095	0.000243534	postive
CDKN2A	MAP3K2-DT	-0.361276	0.000221725	negative
CDKN2A	LUCAT1	-0.353926	0.000303352	negative
CDKN2A	LMF1-AS1	0.530502	1.37083e-08	postive
CDKN2A	LINC02864	-0.306582	0.00191995	negative
CDKN2A	LINC02802	-0.456329	1.82776e-06	negative
CDKN2A	LINC02615	-0.375702	0.000117208	negative
CDKN2A	LINC02582	-0.381797	8.87239e-05	negative
CDKN2A	LINC02503	-0.425396	1.02442e-05	negative
CDKN2A	LINC02484	-0.315922	0.00136514	negative
CDKN2A	LINC01873	-0.390809	5.81858e-05	negative
CDKN2A	LINC01786	0.437311	5.3801e-06	postive
CDKN2A	LINC01750	0.416109	1.66447e-05	postive
CDKN2A	LINC01637	0.3677	0.000167545	postive
CDKN2A	LINC01414	0.309491	0.00172847	postive
CDKN2A	LINC01394	0.520961	2.75033e-08	postive
CDKN2A	LINC01305	0.495187	1.62721e-07	postive
CDKN2A	LINC01249	0.300973	0.0023441	postive
CDKN2A	LINC00973	-0.423373	1.14006e-05	negative
CDKN2A	LINC00958	-0.503557	9.28262e-08	negative
CDKN2A	LINC00882	-0.49584	1.55829e-07	negative
CDKN2A	LINC00654	0.51362	4.63272e-08	postive
CDKN2A	LINC00649	-0.368383	0.00016257	negative
CDKN2A	LINC00565	0.332965	0.000711991	postive
CDKN2A	LINC00504	-0.41456	1.80228e-05	negative
CDKN2A	LINC00392	-0.303039	0.00217892	negative
CDKN2A	LIMD1-AS1	-0.409294	2.3552e-05	negative
CDKN2A	IGFL2-AS1	-0.358206	0.00025297	negative
CDKN2A	GAS1RR	0.446713	3.1808e-06	postive
CDKN2A	FOXD1-AS1	0.324983	0.00097029	postive
CDKN2A	FOXC2-AS1	0.325014	0.000969167	postive
CDKN2A	FAM27C	-0.341262	0.000511557	negative
CDKN2A	FAM225B	0.42045	1.32894e-05	postive
CDKN2A	ESRG	-0.477284	5.14679e-07	negative
CDKN2A	EPB41L4A-DT	0.351918	0.000330036	postive
CDKN2A	EPB41L4A-AS1	-0.33608	0.000629549	negative
CDKN2A	EIF1B-AS1	-0.439613	4.73736e-06	negative
CDKN2A	DUXAP8	-0.415944	1.67864e-05	negative
CDKN2A	DIO3OS	0.453021	2.21582e-06	postive
CDKN2A	CYP1B1-AS1	-0.540844	6.2869e-09	negative
CDKN2A	C8orf31	0.339254	0.000554631	postive
CDKN2A	ACTA2-AS1	0.378077	0.000105224	postive
				postive
				postive
				postive
				postive
				negative
				postive
				postive
				postive
				postive
				negative

## Sheet: S5
Table S5: Differentially analysis of the CRLs.
CRLs	logFC	AveExpr	t	P.Value	adj.P.Val
ABALON	1.49416	1.5575	5.49046	0.000185286	0.00295083
ACTA2-AS1	-2.83581	1.62205	-8.70532	2.79148e-06	0.000203034
ALMS1-IT1	1.2073	1.01751	3.41511	0.00572945	0.0296292
ARHGAP29-AS1	1.62063	1.18293	3.10329	0.00998437	0.0441003
ASH1L-AS1	1.50603	1.87147	3.70133	0.00346205	0.0207598
ATP6V1B1-AS1	1.40866	1.07078	6.72543	3.17633e-05	0.000956205
C8orf31	-1.62094	1.8055	-4.47116	0.000932531	0.00857219
CASC8	1.95168	1.00696	5.14771	0.000313868	0.00416824
CASC9	1.51708	0.907155	3.44407	0.00544308	0.0286494
CCDC144NL-AS1	3.03108	2.33006	4.67195	0.000670546	0.00692993
CD27-AS1	-1.27557	4.43197	-11.7181	1.40847e-07	2.99857e-05
CERS3-AS1	1.27928	0.639642	7.11004	1.91095e-05	0.000693235
CLEC12A-AS1	1.8526	1.70215	11.2705	2.10108e-07	3.91006e-05
COA6-AS1	1.07337	1.7049	3.47565	0.00514739	0.0275452
CPNE8-AS1	1.64684	1.08734	8.07258	5.79013e-06	0.000330129
CYP1B1-AS1	3.48714	4.65337	7.14795	1.81942e-05	0.000677181
DIO3OS	-2.97523	1.54181	-7.8343	7.70529e-06	0.000393576
DLGAP1-AS2	2.91965	2.58284	4.14373	0.00161505	0.0123128
DUXAP8	4.70777	4.10922	9.71329	9.46094e-07	9.7962e-05
EIF1B-AS1	1.01033	3.21469	4.24707	0.00135599	0.010962
ELFN2	2.46151	1.2396	6.39857	4.96512e-05	0.0012608
EPB41L4A-AS1	1.90986	5.44745	4.1231	0.00167265	0.0125884
EPB41L4A-DT	1.13833	0.642445	3.57869	0.00429238	0.024155
EPHA1-AS1	1.13253	0.583477	3.13088	0.00950381	0.0425139
ERVH-1	1.28297	0.830674	5.19164	0.000293093	0.00397543
ERVK-28	1.65597	1.18559	4.03253	0.00195215	0.0139803
ESRG	5.12035	3.00512	10.3615	4.94377e-07	6.32538e-05
EXTL3-AS1	1.30525	0.835998	3.18933	0.00856143	0.0393229
FAM182B	1.98654	1.27454	6.08919	7.67778e-05	0.00163588
FAM225B	-1.15277	1.00598	-4.79766	0.000546993	0.0060554
FAM226B	1.32549	0.744101	3.11589	0.00976183	0.0433502
FAM242C	1.15875	0.579377	3.81048	0.00286266	0.018199
FAM27C	1.69874	2.2796	5.26031	0.000263481	0.00369131
FIRRE	1.48176	1.06497	6.33849	5.39825e-05	0.00133885
FLG-AS1	2.42243	2.14818	5.54728	0.000170059	0.00279876
FOXC2-AS1	-1.44951	1.11853	-4.39802	0.00105297	0.00927252
FOXD1-AS1	-2.2023	1.56562	-3.07779	0.0104504	0.0455999
FOXD2-AS1	1.66153	1.72832	5.30711	0.000245126	0.0035288
FOXP4-AS1	2.00196	1.20913	4.1385	0.00162946	0.0123753
FRG1-DT	1.15736	0.829887	3.79937	0.00291841	0.0184389
G2E3-AS1	1.42216	0.711078	4.44034	0.000981411	0.00885333
GAS1RR	-2.01224	1.32582	-9.88474	7.94179e-07	8.84297e-05
GAS5	2.07069	9.17055	4.84863	0.000503951	0.00572551
GAS6-AS1	1.45475	1.51182	3.7502	0.00317907	0.0196029
GASAL1	1.11253	1.3345	3.9239	0.00235263	0.0159755
GCC2-AS1	1.08636	1.29855	5.48439	0.000186997	0.00296865
GPRC5D-AS1	2.72618	2.06781	9.64088	1.01945e-06	0.000103349
HAGLR	1.69698	0.84849	8.76505	2.61117e-06	0.000195192
HCG27	1.45179	1.23188	3.99943	0.00206606	0.0145532
HDAC2-AS2	1.14277	1.60673	3.11607	0.00975884	0.0433487
HDAC4-AS1	1.44397	1.77657	3.24435	0.00776094	0.0367172
HHIP-AS1	1.54545	1.3723	4.96673	0.000417376	0.0050054
HOTAIR	2.37422	1.18711	5.1964	0.000290928	0.00395413
HOTAIRM1	4.62434	2.72145	10.5212	4.23483e-07	5.99453e-05
HOXA10-AS	1.65781	0.838501	3.26054	0.00754033	0.0359225
HOXA11-AS	1.93777	1.00242	10.8416	3.12253e-07	5.06256e-05
HOXB-AS1	1.05549	0.6697	3.53558	0.00463081	0.0254987
HOXB-AS3	2.13484	1.06742	7.25172	1.59209e-05	0.000623988
HOXB-AS4	1.74139	0.870695	8.42547	3.83499e-06	0.000248919
HOXC13-AS	1.00299	0.501493	3.32681	0.00670137	0.0330376
HOXC-AS1	2.28101	1.19726	7.82656	7.77795e-06	0.000396527
HOXC-AS2	1.40467	0.702333	6.26773	5.96085e-05	0.00141683
HOXC-AS3	1.06538	0.532691	3.65551	0.00375098	0.0219532
HOXD-AS2	3.03882	1.60709	10.144	6.1233e-07	7.24237e-05
IGFL2-AS1	3.34297	1.78931	7.67513	9.35858e-06	0.000445529
ILF3-DT	1.43013	3.32404	4.09413	0.00175723	0.0130039
ITFG2-AS1	1.61571	1.82607	4.62402	0.000725112	0.00729278
ITGB1-DT	1.47433	1.76301	3.62349	0.00396753	0.0228142
KCTD21-AS1	1.37376	2.00248	5.17111	0.000302612	0.0040734
KMT2E-AS1	1.45887	1.77177	3.46628	0.00523338	0.0278932
KTN1-AS1	1.28949	1.7363	4.43204	0.000995032	0.00890676
LAMTOR5-AS1	1.79051	1.67523	6.29606	5.72839e-05	0.00138208
LBX2-AS1	1.32748	2.38971	4.53128	0.000844362	0.00801933
LENG8-AS1	1.14693	2.74279	5.06734	0.000356016	0.00450942
LIMD1-AS1	1.284	3.29325	5.16621	0.000304934	0.00409637
LINC00165	1.96261	1.02668	3.94378	0.0022734	0.0155887
LINC00174	1.39918	2.76389	4.72479	0.000615372	0.00655363
LINC00221	1.70867	0.85982	4.46206	0.000946688	0.00863078
LINC00239	1.08317	0.541583	3.14647	0.0092426	0.0415761
LINC00240	1.5561	0.945845	7.98931	6.39364e-06	0.000348216
LINC00355	1.15685	0.997466	5.14003	0.000317654	0.00420149
LINC00392	1.96781	2.05049	9.09549	1.81596e-06	0.000151493
LINC00452	2.81188	1.73952	4.47675	0.000923939	0.00851675
LINC00460	2.6686	1.63109	7.65485	9.59525e-06	0.000454357
LINC00461	1.36149	0.688964	3.3476	0.00645837	0.032238
LINC00470	3.13315	1.63183	5.01681	0.000385544	0.0047677
LINC00504	1.13955	2.60796	4.23505	0.00138375	0.0111218
LINC00508	1.03347	0.516733	3.41324	0.00574843	0.0297159
LINC00511	2.12402	1.99497	5.81685	0.000113915	0.00213297
LINC00565	-1.26975	1.59499	-4.35248	0.00113611	0.00975926
LINC00589	1.27495	0.649654	4.29168	0.00125795	0.0104173
LINC00630	1.16424	3.28301	5.8843	0.000103211	0.0019956
LINC00640	1.05344	0.880016	4.40512	0.00104059	0.00919396
LINC00648	1.84924	1.08435	4.78821	0.000555384	0.00612254
LINC00649	2.99996	3.23368	4.61486	0.000736063	0.00736119
LINC00654	-1.34989	0.784348	-11.0282	2.62405e-07	4.62458e-05
LINC00668	1.96822	0.992089	4.97694	0.000410668	0.00496358
LINC00707	1.5405	1.06803	4.31122	0.00121737	0.0102359
LINC00857	1.0841	1.50386	4.05307	0.00188477	0.0136156
LINC00862	2.57235	1.36013	5.15114	0.000312192	0.00415245
LINC00882	2.92936	3.17501	9.43039	1.26989e-06	0.000119836
LINC00910	1.19163	2.37193	4.84678	0.000505451	0.00573384
LINC00920	1.18761	0.655509	8.11699	5.49357e-06	0.000315075
LINC00923	1.24167	2.29114	6.13858	7.15549e-05	0.00156597
LINC00937	2.47912	1.96238	4.01855	0.00199944	0.0142118
LINC00944	1.46884	2.20823	3.90752	0.00242001	0.0163165
LINC00958	3.21481	4.40685	5.77367	0.000121382	0.00221703
LINC00963	1.16397	4.36878	3.33466	0.00660861	0.0327788
LINC00968	-4.68175	2.76091	-11.1467	2.35249e-07	4.2588e-05
LINC00973	5.28858	2.76165	6.5966	3.78152e-05	0.00105616
LINC01029	3.49537	1.74768	4.89288	0.000469482	0.00544157
LINC01116	2.05309	2.09277	5.7458	0.000126479	0.00228969
LINC01117	1.16561	0.753044	4.85979	0.000495017	0.00565248
LINC01139	2.70804	1.90711	6.5522	4.01778e-05	0.00109718
LINC01160	1.61823	1.66028	5.2031	0.000287914	0.00392837
LINC01164	1.02025	0.510123	3.64279	0.0038355	0.0223007
LINC01186	1.97142	1.44387	4.22106	0.00141682	0.0112756
LINC01193	1.31415	0.657076	4.13095	0.00165047	0.0124779
LINC01194	1.29115	0.803531	3.01648	0.0116631	0.0494626
LINC01232	1.3634	2.08364	9.34423	1.39095e-06	0.000126334
LINC01234	1.03373	0.604259	3.45108	0.0053759	0.0284195
LINC01239	1.45791	0.875671	5.66967	0.000141593	0.0024644
LINC01249	1.20309	0.702767	3.32214	0.00675733	0.0331974
LINC01270	1.02371	1.88748	4.57054	0.000791547	0.00768789
LINC01297	2.22	1.13364	4.32915	0.00118134	0.0100504
LINC01303	1.4811	1.03511	3.36824	0.00622592	0.0314212
LINC01305	-1.10295	0.551476	-3.85547	0.00264785	0.017275
LINC01322	3.22343	1.86106	6.20883	6.47684e-05	0.00147769
LINC01356	1.39568	0.957519	3.51042	0.00484092	0.0263611
LINC01394	-1.08307	0.734354	-5.71381	0.000132609	0.00235422
LINC01405	2.91765	1.47302	3.61683	0.00401419	0.023016
LINC01411	2.03497	1.14479	3.66204	0.00370835	0.0217803
LINC01414	1.21645	0.66267	3.26674	0.00745746	0.0356633
LINC01436	1.42352	1.60283	3.67266	0.00364004	0.021533
LINC01446	1.30087	0.688496	3.22532	0.00802888	0.0375311
LINC01515	1.02563	1.61941	3.62278	0.00397253	0.0228379
LINC01518	2.7923	1.39615	4.81975	0.00052788	0.00590498
LINC01534	1.22144	1.65579	4.40945	0.00103313	0.00914624
LINC01537	1.00058	0.7067	3.86695	0.00259575	0.0170302
LINC01551	1.33126	1.92041	3.77739	0.00303211	0.0189192
LINC01560	1.08481	1.22747	5.33186	0.000235972	0.00344849
LINC01579	2.43138	1.24142	5.36596	0.00022395	0.00335102
LINC01605	-1.36251	1.85241	-3.49194	0.00500137	0.0269642
LINC01606	3.36475	1.68237	7.31816	1.46268e-05	0.000596511
LINC01608	1.6792	1.58231	7.2637	1.56787e-05	0.000618137
LINC01637	-1.2653	0.888361	-7.11989	1.88669e-05	0.000688734
LINC01666	2.42912	1.4408	4.42022	0.00101478	0.00901676
LINC01711	1.52555	0.948343	3.01393	0.0117165	0.0496215
LINC01750	-1.69016	1.26129	-3.28473	0.00722237	0.0348606
LINC01786	-1.07548	1.74287	-3.03959	0.0111902	0.0479229
LINC01795	1.02703	0.709138	5.18387	0.000296657	0.00401555
LINC01806	1.55366	0.950363	6.54089	4.08047e-05	0.00110591
LINC01807	1.87648	0.974014	4.44654	0.000971371	0.00879555
LINC01814	1.02906	1.07303	3.77286	0.00305609	0.0190376
LINC01833	1.00828	0.50414	4.82761	0.000521252	0.00585298
LINC01873	2.45268	2.61171	5.72304	0.000130809	0.00233514
LINC01876	1.09514	0.749482	4.33811	0.00116374	0.0099325
LINC01918	1.45267	0.726334	3.53733	0.00461658	0.0254414
LINC02055	4.2203	2.18448	5.37859	0.000219665	0.0033139
LINC02085	1.79979	0.910506	4.50404	0.000883168	0.00826197
LINC02086	1.42028	0.71014	10.2267	5.64214e-07	6.88755e-05
LINC02100	1.42601	0.713006	4.63102	0.000716859	0.00724818
LINC02104	1.30112	1.96253	4.32972	0.00118021	0.0100441
LINC02109	1.94848	1.02774	5.19782	0.000290286	0.00394742
LINC02163	1.51895	0.844495	4.02172	0.0019886	0.0141468
LINC02245	1.48215	1.33903	3.76679	0.00308854	0.0191814
LINC02253	1.31965	1.2229	4.39344	0.00106105	0.00932472
LINC02256	-1.90294	1.89302	-5.52359	0.00017624	0.00287032
LINC02263	1.57584	0.787921	3.42089	0.00567106	0.0294073
LINC02315	1.78335	1.05266	4.46682	0.000939246	0.0086042
LINC02327	1.80756	0.970646	5.06643	0.000356524	0.00451371
LINC02328	1.36683	0.811032	4.02322	0.0019835	0.014125
LINC02331	1.50741	0.783979	6.25023	6.10944e-05	0.00143736
LINC02381	3.02665	2.33306	11.8121	1.29713e-07	2.78946e-05
LINC02428	1.53048	0.851946	3.20848	0.00827364	0.0383319
LINC02434	4.48113	2.24057	4.29205	0.00125717	0.0104173
LINC02449	1.04224	2.81881	7.04217	2.08742e-05	0.000732128
LINC02454	-1.40598	2.81042	-4.78288	0.000560183	0.00614999
LINC02475	1.69964	0.849821	4.711	0.000629291	0.00666933
LINC02476	1.80447	0.907285	3.37815	0.00611742	0.0309853
LINC02484	3.36367	2.29047	6.0992	7.56873e-05	0.00162697
LINC02503	1.04169	3.12257	4.54614	0.000823947	0.00790624
LINC02531	1.1677	0.583849	3.91354	0.00239501	0.0162013
LINC02550	1.73613	1.5416	4.11072	0.00170825	0.012784
LINC02575	2.36754	1.46496	4.43746	0.00098613	0.00885916
LINC02577	2.41983	1.58732	7.66059	9.52768e-06	0.000451962
LINC02582	4.06988	2.30303	8.59129	3.1741e-06	0.000218832
LINC02615	2.53685	2.25022	6.56219	3.96331e-05	0.00108622
LINC02616	1.86584	0.953984	4.02749	0.00196907	0.0140673
LINC02693	1.17679	3.43683	3.34712	0.00646388	0.0322491
LINC02802	2.88698	4.76755	7.92554	6.90156e-06	0.000370291
LINC02804	1.11092	0.791037	4.84526	0.000506684	0.00574515
LINC02832	1.16165	0.694348	5.34995	0.000229513	0.00339134
LINC02840	1.39626	0.829732	3.33048	0.00665787	0.0329085
LINC02846	1.91317	1.08497	6.59969	3.76567e-05	0.00105616
LINC02864	4.4518	2.2259	5.44593	0.000198233	0.00308322
LINC-ROR	1.54537	0.865941	7.83781	7.6725e-06	0.000392655
LLPH-DT	1.37149	0.894599	7.39224	1.33159e-05	0.000565608
LMF1-AS1	-1.08613	0.57789	-7.31986	1.45952e-05	0.000596511
LNCAROD	1.26892	0.634459	3.20072	0.00838905	0.0387183
LUCAT1	2.21368	3.07074	3.40889	0.00579286	0.0298913
LURAP1L-AS1	1.75845	1.18866	3.66319	0.00370087	0.0217556
MAGEA4-AS1	3.09434	1.54717	4.43483	0.000990437	0.00887649
MANCR	1.45302	1.00174	4.06919	0.00183358	0.013373
MAP3K2-DT	1.77679	2.94526	7.07578	1.99794e-05	0.000712596
MBNL1-AS1	-1.94523	2.19301	-3.83252	0.00275524	0.0177322
MCF2L-AS1	1.05562	0.692068	3.41445	0.0057361	0.0296579
MCM3AP-AS1	1.1115	2.11851	6.14699	7.07039e-05	0.00155117
MEG3	-7.68435	3.89772	-28.3729	1.10344e-11	2.93648e-08
MEG8	-1.80991	2.58924	-10.5817	3.99565e-07	5.8287e-05
MEG9	-2.75135	1.37568	-16.979	2.85635e-09	1.90033e-06
MINCR	2.08086	4.14708	10.8588	3.07245e-07	5.06256e-05
MIR100HG	-3.5545	5.14641	-6.08362	7.73923e-05	0.00164238
MIR17HG	1.20954	1.51621	3.85904	0.00263155	0.0171981
MIR222HG	-1.06335	4.13261	-3.50475	0.00488955	0.026539
MIR22HG	-1.66815	4.63171	-3.70829	0.0034202	0.0206064
MIR3936HG	1.48616	1.86854	6.003	8.68927e-05	0.00176788
MIR4458HG	1.21809	2.58022	3.73375	0.00327155	0.0199914
MIR924HG	1.31201	1.64639	3.30182	0.00700601	0.034141
MIR99AHG	1.81757	2.29584	4.96926	0.000415703	0.00499895
MKX-AS1	-2.19286	1.34793	-9.85572	8.17917e-07	9.03171e-05
MRGPRF-AS1	-1.27069	0.669197	-7.16185	1.78703e-05	0.000672715
MRPS30-DT	1.14798	1.30992	3.89293	0.00248176	0.0165775
MSC-AS1	-1.646	2.81505	-3.8763	0.00255413	0.016862
NALT1	1.91347	1.87127	3.49716	0.00495551	0.0267877
NDST1-AS1	-2.32792	1.41824	-5.18803	0.000294742	0.00399328
NECTIN3-AS1	4.12863	3.16429	4.35904	0.00112372	0.00967467
NFE4	3.2492	2.30645	3.87225	0.00257208	0.0169426
NINJ2-AS1	1.40571	1.86882	6.03624	8.28332e-05	0.00171279
NKILA	1.59849	1.11304	5.24848	0.000268345	0.00374081
NNT-AS1	1.30798	4.00396	11.4299	1.8194e-07	3.56013e-05
NRXN2-AS1	-1.05483	0.769087	-5.25672	0.000264946	0.00370507
OIP5-AS1	1.20478	4.40877	4.47768	0.000922518	0.0085066
OLMALINC	1.69226	4.22152	5.3672	0.000223527	0.00334938
PACERR	1.11101	0.887804	3.22044	0.00809897	0.0377526
PAPPA-AS1	-1.42885	1.08538	-6.75454	3.05449e-05	0.000924792
PARD3-AS1	1.0475	0.754369	4.30655	0.00122695	0.0102742
PCAT1	1.49747	0.873422	7.4361	1.25996e-05	0.000548775
PCAT19	1.41285	0.738275	4.74551	0.000595055	0.00639943
PCAT7	1.20977	0.687015	5.58797	0.000159972	0.00268592
PCBP1-AS1	1.08724	3.68421	8.45322	3.71475e-06	0.000245136
PICSAR	3.25232	1.77017	4.59357	0.000762179	0.00751783
PINCR	1.08947	0.544737	3.94866	0.00225439	0.0155103
PRKAR1B-AS1	1.75462	1.10746	7.85186	7.54311e-06	0.000386777
PRKCQ-AS1	2.37543	1.51609	10.9017	2.95159e-07	4.91703e-05
PRR7-AS1	1.74068	1.75048	4.29803	0.00124463	0.0103578
PSLNR	2.62843	1.35177	8.80087	2.50908e-06	0.000190233
PURPL	4.28324	2.77975	6.78509	2.93199e-05	0.000902036
PVT1	2.52148	5.616	9.45134	1.24222e-06	0.000118633
RAB30-DT	1.54054	4.10821	8.78343	2.55823e-06	0.00019286
RGMB-AS1	-2.65232	2.73905	-9.8356	8.34822e-07	9.18028e-05
RNF139-AS1	1.28534	1.52975	4.43714	0.000986647	0.00885916
RNF216P1	1.20227	4.50575	5.83935	0.000110219	0.0020951
RPARP-AS1	1.41823	2.27549	3.3468	0.00646759	0.0322616
RUSC1-AS1	1.02941	2.69988	5.05873	0.00036087	0.00454925
SAP30-DT	1.62539	2.99263	3.89584	0.00246933	0.0165396
SATB2-AS1	-1.06461	2.62397	-5.69649	0.00013606	0.00239789
SEPSECS-AS1	1.21157	2.95058	5.48235	0.000187577	0.00296865
SFTA1P	4.30918	3.69593	7.32985	1.44111e-05	0.000591834
SH3RF3-AS1	-1.00828	1.60832	-3.53066	0.00467116	0.0256436
SIRLNT	1.60985	0.804927	3.78172	0.00300933	0.0188256
SLC16A1-AS1	1.18653	2.53248	8.88686	2.2812e-06	0.000178551
SLC26A4-AS1	1.12415	2.29955	5.83643	0.000110691	0.0020989
SLC8A1-AS1	-1.33091	1.33747	-4.59658	0.000758435	0.00748923
SNHG1	2.35819	6.3826	6.13486	7.1935e-05	0.00156913
SNHG12	1.74592	5.40329	4.39125	0.00106492	0.00934205
SNHG15	1.88339	4.89848	3.91733	0.00237942	0.0161263
SNHG17	1.21294	4.89821	3.14185	0.00931923	0.04185
SNHG20	1.4549	3.03455	8.59319	3.1673e-06	0.000218832
SNHG21	1.51681	3.2335	5.88217	0.000103532	0.00199797
SNHG26	-1.11944	3.97626	-4.03473	0.00194482	0.013939
SNHG30	1.53915	2.86123	8.62337	3.06105e-06	0.000213807
SNHG4	1.62662	4.52474	4.77221	0.000569918	0.00621076
SNHG6	1.47463	7.84749	7.86101	7.46005e-06	0.000384971
SRD5A3-AS1	-1.05915	1.13986	-5.12124	0.000327131	0.00427706
ST3GAL6-AS1	1.43458	1.00925	5.58875	0.000159786	0.00268592
STX17-AS1	1.10323	3.51111	3.57827	0.00429553	0.0241676
TBX2-AS1	-1.65282	2.43514	-3.84803	0.00268219	0.0174264
TCERG1L-AS1	2.02824	1.01412	3.92978	0.00232887	0.0158628
TCL6	1.3718	1.27126	3.3894	0.00599655	0.0306168
TDRKH-AS1	1.44373	1.41509	4.0919	0.0017639	0.0130247
TENM3-AS1	2.86101	2.54657	6.5397	4.08714e-05	0.00110648
TEX41	-1.47546	2.00946	-3.02863	0.0114121	0.0486072
THAP9-AS1	1.39963	4.74849	4.45068	0.000964719	0.00875319
THORLNC	1.04774	0.75155	4.855	0.000498828	0.0056827
TIPARP-AS1	1.29956	2.01693	3.55962	0.00443883	0.0247487
TM4SF19-AS1	3.47635	1.9195	5.45119	0.000196655	0.00306584
TMCC1-AS1	1.36204	1.63244	4.44875	0.000967816	0.00877232
TMEM132D-AS1	3.43486	1.71743	3.28582	0.00720833	0.0348146
TMEM147-AS1	1.34729	2.5011	5.73415	0.000128674	0.00231058
TNRC6C-AS1	1.01892	0.671459	3.26672	0.00745777	0.0356633
TOB1-AS1	1.2391	1.29922	4.85355	0.000499992	0.0056911
TSBP1-AS1	1.05923	2.41867	4.48405	0.000912842	0.00845042
TSPEAR-AS1	1.46272	0.853183	5.26454	0.000261763	0.00367408
TSPEAR-AS2	1.17381	0.893356	5.07333	0.000352675	0.00448916
TTC28-AS1	1.41831	3.39063	3.90631	0.0024251	0.0163301
UCA1	2.59203	1.87197	4.09781	0.00174624	0.0129626
UGDH-AS1	1.02355	2.54799	5.93614	9.57148e-05	0.00188819
UNC5B-AS1	2.82751	2.21286	4.05577	0.00187608	0.013578
URB1-AS1	1.0073	3.16891	5.05637	0.000362215	0.00455542
WNT5A-AS1	-2.91918	3.73017	-3.32359	0.00673987	0.0331414
XIST	-4.15518	2.17571	-4.34912	0.00114251	0.00979523
ZFAS1	1.8516	7.77195	4.01125	0.0020246	0.0143447
ZFPM2-AS1	3.06115	3.04737	6.47614	4.46e-05	0.00117282
ZNF236-DT	-1.27363	1.07658	-8.85185	2.37116e-06	0.000182373
ZNF687-AS1	1.50475	1.81284	6.38657	5.0486e-05	0.00127373
ZNNT1	1.42812	0.960399	5.10437	0.000335898	0.0043562

## Sheet: S6
Table S6: The univariate Cox regression analysis based on differentially expressed CRLs
id	HR	HR.95L	HR.95H	p-value
ZFAS1	1.47616	1.01358	2.14985	0.0423269
UNC5B-AS1	1.82515	1.33496	2.49535	0.000163014
TIPARP-AS1	4.7758	1.69185	13.4812	0.00314623
TEX41	2.20342	1.1081	4.3814	0.0242804
TBX2-AS1	1.62179	1.10372	2.38302	0.0137944
SNHG6	1.75688	1.20322	2.56531	0.00352451
SNHG4	2.24207	1.3486	3.72746	0.0018514
SNHG26	2.99134	1.45716	6.14076	0.0028271
SNHG17	1.84024	1.06238	3.18763	0.0295669
SNHG12	2.53011	1.31387	4.87223	0.00549599
SNHG1	1.88943	1.13119	3.15593	0.01506
SATB2-AS1	1.52839	1.14129	2.04679	0.00441544
SAP30-DT	2.26192	1.04244	4.90802	0.0389119
RUSC1-AS1	4.00397	1.81736	8.82146	0.000576918
RPARP-AS1	2.13836	1.23181	3.71208	0.00691698
RNF139-AS1	2.54264	1.21973	5.30036	0.012776
PVT1	1.67652	1.19977	2.34271	0.00247125
PARD3-AS1	2.52867	1.14855	5.56717	0.0212268
OLMALINC	3.06691	1.65312	5.68979	0.000379217
NKILA	0.486387	0.260272	0.908942	0.0238688
NALT1	8.35831	1.87711	37.2174	0.00533017
MSC-AS1	0.557681	0.340657	0.912966	0.0202312
LINC02328	0.247052	0.0957268	0.637591	0.00384814
LINC02315	0.3217	0.103995	0.995158	0.0490233
LINC02253	1.83034	1.01428	3.30299	0.0447464
LINC01270	0.157718	0.0251937	0.987351	0.0484311
LINC00944	0.390176	0.156343	0.973741	0.0436964
LBX2-AS1	0.601168	0.396958	0.910433	0.0162577
HOXB-AS3	3.22176	1.19818	8.66296	0.0204371
GAS5	1.77957	1.2389	2.55619	0.00181238
EPB41L4A-AS1	1.84658	1.06931	3.18883	0.0277795

## Sheet: S7
Table S7: The multivariate Cox regression analysis of signature in OS cohort.
id	coef	HR	HR.95L	HR.95H	p-value
UNC5B-AS1	1.60588	4.98224	2.23788	11.0921	8.40288e-05
TIPARP-AS1	1.34319	3.83125	0.842394	17.4248	0.0822039
RUSC1-AS1	1.58586	4.88349	0.921047	25.8928	0.0624158
LINC02315	-2.66553	0.0695628	0.0154245	0.31372	0.000523594

## Sheet: S8
Table S8: The differentially expressed genes between the low- and high- risk group.
id	logFC	aveExpr	p-value	adjust p-value
PTCH1	0.849031	3.45505	6.40723e-07	0.00694801
CREBZF	0.809601	4.60476	2.01322e-06	0.0115481
SRPK1	0.70445	4.73996	2.06927e-06	0.0115481
RPL23AP64	0.599659	3.07723	2.9289e-06	0.0115481
BTG3	0.816645	5.54008	3.63385e-06	0.0123142
FDPS	0.634537	6.05386	4.62301e-06	0.0125316
RNU6-1157P	0.630913	2.70931	7.46858e-06	0.015801
FDX1	0.594455	4.67818	7.62225e-06	0.015801
PLCB4	0.728094	3.50304	7.94264e-06	0.015801
UNC5B-AS1	0.695616	2.81172	1.06612e-05	0.015801
PDK1	0.633866	3.04865	1.0679e-05	0.015801
GORAB	0.597025	4.02024	1.18804e-05	0.015801
MXI1	0.668949	4.4682	1.19044e-05	0.015801
LRRC1	0.705748	4.2828	1.3054e-05	0.0161209
TBRG1	0.641514	4.21578	1.41546e-05	0.0161209
TAF1D	0.619465	4.43113	1.44879e-05	0.0161209
AP003392.1	0.645076	3.19415	1.54442e-05	0.0161209
COCH	1.26133	3.11485	1.59457e-05	0.0161209
SINHCAF	0.69391	4.01261	1.7863e-05	0.0164158
RNU6-850P	0.661381	2.95048	2.35005e-05	0.0181255
AP003392.2	0.6392	3.03965	2.53369e-05	0.0181255
MRI1	0.607259	4.49255	3.10806e-05	0.0203035
AL513534.1	0.741185	3.28845	3.21212e-05	0.0207286
PRKX	0.737263	4.45021	3.26713e-05	0.0207286
NUF2	0.649473	4.30855	3.49542e-05	0.0207286
DDX39B	0.647628	5.06544	3.65371e-05	0.0207286
TUB	0.66938	3.6687	3.91049e-05	0.0207286
MYC	0.875353	6.55164	4.00113e-05	0.0207286
GRAMD1B	0.848768	3.73536	4.15379e-05	0.0207286
FAT3	1.03506	4.52973	4.2436e-05	0.0207286
CTPS1	0.614939	5.1779	4.55964e-05	0.0212292
CDCA7	0.748416	3.68903	5.03822e-05	0.0212292
TMEM65	0.60817	4.58184	5.06751e-05	0.0212292
TRIM17	0.757874	2.99489	5.08626e-05	0.0212292
SQLE	0.84581	5.50712	5.10134e-05	0.0212292
ATAD2	0.823057	4.96856	5.23672e-05	0.0213002
SOST	2.11881	4.48863	6.2117e-05	0.0229115
GOLGA8A	0.634699	3.06891	6.69155e-05	0.0230169
RUNX2	0.648713	6.10433	7.15355e-05	0.0232255
C1orf198	0.659921	5.87673	7.26968e-05	0.0233232
DLX1	0.639691	3.34527	8.02245e-05	0.0240319
PRRC2C	0.627348	5.87113	8.24278e-05	0.0241032
ARGLU1	0.708177	5.10935	8.27342e-05	0.0241032
GNAI1	0.831082	5.13006	9.53352e-05	0.0260039
RPS3P6	0.627551	3.13851	9.72497e-05	0.0261082
SNHG1	0.590941	4.91729	0.000111708	0.0272937
SMAD9	0.709783	3.7539	0.000119615	0.0272937
RPS6P25	0.828773	4.08989	0.000124164	0.0272937
CHML	0.764514	3.66596	0.000125412	0.0272937
RDX	0.585847	5.45144	0.000126303	0.0272937
PSIP1	0.690793	5.16726	0.000127371	0.0272937
NCR3LG1	0.613667	2.98903	0.000128255	0.0272937
EIF1AXP1	0.65509	4.34008	0.000128327	0.0272937
IRX2	0.773222	3.52028	0.000128754	0.0272937
RHBDL2	1.20871	5.34092	0.000129313	0.0272937
RAD21	0.652624	6.82979	0.000133167	0.0274506
SATB2-AS1	0.901289	3.49711	0.000143679	0.0281238
COL11A2	1.7889	6.15663	0.000149335	0.0286713
RDH10	0.790701	4.29518	0.000154894	0.0289598
SLC7A1	0.59935	4.75102	0.00016073	0.0292662
AC092017.1	0.603525	2.98529	0.00016193	0.0292662
SEMA5A	0.81024	4.0333	0.000183079	0.0304039
AC087623.1	0.693637	3.39352	0.000183472	0.0304039
COL13A1	0.915411	4.2819	0.000222054	0.0323258
ABCA3	0.600682	2.82277	0.000222361	0.0323258
AL109918.1	0.684441	3.60449	0.000226196	0.0323258
COL22A1	1.37789	4.26656	0.000228005	0.0323258
XPR1	0.654609	4.63038	0.000255974	0.0336132
CCDC3	1.0693	6.19932	0.000257276	0.0336132
IRX1	0.934551	4.59288	0.000264774	0.0341952
ADGRD1	0.627075	2.98574	0.000292505	0.0359205
SPNS2	0.803157	4.52967	0.000294305	0.0359205
SLC8A3	1.0984	3.92468	0.000296798	0.0359205
SYTL2	0.753826	4.294	0.000305374	0.0362692
MEF2C	0.662775	5.43633	0.000308226	0.0363304
CXADR	0.755127	3.29997	0.00033305	0.0371563
IRX5	0.776088	4.54564	0.000342794	0.0374724
BNIP3	0.772706	5.10508	0.000390222	0.0394095
MUC1	0.659486	3.02113	0.000398675	0.0394095
ENTPD3	1.07624	3.80262	0.000436017	0.0401372
PHOSPHO1	1.51784	6.73607	0.000453796	0.0407554
ANKRD10-IT1	0.717721	4.33894	0.000465551	0.0409871
RPS24P8	0.759673	4.37618	0.000467928	0.0409871
FAM110D	0.627896	3.45759	0.000474293	0.0413191
BMP2	0.841251	4.68012	0.000501006	0.0416533
AC005840.1	0.804157	4.32825	0.000508566	0.041673
MIR186	0.736855	3.75405	0.000525658	0.0419135
LGR4	0.720459	4.55016	0.000556419	0.0424164
ARHGAP44	0.603171	3.10803	0.000560683	0.0424164
CD36	0.88335	4.32861	0.000577502	0.0424164
LPAR3	0.793273	3.25122	0.000609279	0.0429027
NECTIN1	0.631151	4.65944	0.000651856	0.0439051
ANO1	0.668418	3.56742	0.000666169	0.0445619
TFRC	0.649272	5.38441	0.000673271	0.0446755
GAL	0.964381	3.25326	0.000716949	0.045496
INSC	1.00471	5.19624	0.000726543	0.0455377
AC104563.1	0.729478	3.9751	0.000744612	0.0457377
LOX	0.782012	7.16561	0.000761139	0.0461187
AL139288.1	0.644901	3.20367	0.000764675	0.0461187
DLX2	0.660914	2.94672	0.000775288	0.0464228
VSIG4	-0.92253	4.24825	0.000844761	0.0475578
PREX1	0.619382	5.32491	0.00085857	0.0475578
TPD52	0.620726	3.17346	0.000873616	0.0479495
AC010609.1	0.868617	2.9811	0.000873867	0.0479495
AC010991.1	0.778636	2.70727	0.000901188	0.0483326
MYO6	0.675006	4.36458	0.000905678	0.0483326
ANO5	1.18312	5.03886	0.000913751	0.0484291
TMTC2	0.710549	4.5102	0.000926871	0.0487439
YAP1	0.687626	5.59987	0.000935061	0.0488484
CD24P4	0.644999	3.14085	0.000938768	0.0488484
ACTA2	-1.09357	5.86532	0.000942545	0.0488574
AL161909.1	0.640867	3.16148	0.000960418	0.0493591
ANKRD10	0.593052	5.11049	0.00103137	0.0504466
PTPRZ1	1.09467	3.55864	0.00104354	0.0507396
COL5A2	0.686248	9.32137	0.00109558	0.0516756
NUP210	0.75691	3.25229	0.001116	0.0519189
PANX3	1.73145	6.83631	0.00113779	0.0523655
OPN3	0.991787	4.51538	0.00115785	0.0525645
FGFR3	1.05531	5.37609	0.00117305	0.052714
COL24A1	0.796022	4.14823	0.00120463	0.052923
F13A1	-0.91162	4.18639	0.00120505	0.052923
LINC01549	0.999971	3.92801	0.00120574	0.052923
FKBP11	0.612479	4.8458	0.00121443	0.0530105
IFITM5	1.87653	8.26016	0.00124765	0.0533199
MSMO1	0.60394	5.34139	0.00124791	0.0533199
SEMA3B	0.775761	4.28454	0.00124805	0.0533199
CGREF1	1.00365	4.7235	0.00124808	0.0533199
SATB2	0.857951	5.21156	0.00125465	0.0533569
DHCR24	0.753758	5.97931	0.00126104	0.0535004
MSC	-1.01417	4.32553	0.00132655	0.0548213
P4HA1	0.706029	7.37272	0.00135384	0.0550627
IHH	0.805621	2.95194	0.00135575	0.0550627
AL589843.1	0.601704	4.24413	0.0013645	0.0550994
SGMS2	0.803069	5.14689	0.00137452	0.0551221
SNORD63B	0.59729	3.58773	0.00142156	0.0559067
AL139095.2	0.696227	4.6663	0.00146225	0.0564693
APOL1	-0.887253	4.97771	0.00150866	0.0573118
LINC02593	0.697692	3.43746	0.00160087	0.0580734
DOK5	0.675336	4.36838	0.0016656	0.058716
S100A9	-0.885661	4.14513	0.00166833	0.058716
C2	-0.725743	3.89612	0.0017408	0.0598517
FAM162A	0.606901	4.70319	0.00176142	0.0599797
FAT1	0.607887	6.24574	0.00178374	0.0599797
PTH1R	0.960778	7.00886	0.00185071	0.0608155
PCOLCE2	0.861872	5.23767	0.00185324	0.06084
SP7	1.26662	7.44604	0.00186295	0.0608871
GNG4	0.847162	3.41387	0.00188886	0.061267
DLX4	0.952746	4.27056	0.00196598	0.0623002
ISM1	0.82221	3.42038	0.0019743	0.0623807
HMGA1	0.8535	6.32902	0.0021188	0.064108
SMAD6	0.690066	4.73094	0.00216296	0.0645436
SNORD14A	0.643198	4.02108	0.0022242	0.0652785
SNORD99	0.591374	3.96016	0.00230612	0.0661652
UBE2L6	-0.622199	5.66586	0.00233228	0.0664517
SLC26A7	0.592405	2.54783	0.00241599	0.0670738
LIFR	0.655368	4.55624	0.00256652	0.0685726
IBSP	1.63157	9.66527	0.00258024	0.0686429
MT-TL1	0.689683	3.76162	0.00260137	0.0687359
BMP8B	0.962528	4.96937	0.00270673	0.0692474
HILPDA	0.705395	5.53407	0.00271369	0.0692474
KAZALD1	0.803722	5.48848	0.00278777	0.0699765
AC007182.2	0.587827	3.89384	0.00281084	0.0700064
DLX3	1.07736	5.80968	0.00286689	0.0704081
SCD	0.715367	6.49817	0.00313817	0.0723126
CLGN	0.598056	2.62992	0.00323462	0.0730451
LAMC3	0.605796	2.97643	0.00324187	0.0730836
PMAIP1	0.6158	4.68001	0.00326867	0.0732192
SMPD3	1.10279	4.65885	0.00332499	0.0736509
BAMBI	1.06798	6.55034	0.00332609	0.0736509
VAMP5	-0.648726	6.86995	0.00333062	0.0736509
MTSS1	0.656194	4.58136	0.00336993	0.0739614
TAC4	0.682159	2.73155	0.00337069	0.0739614
GPR37	0.620093	2.94089	0.00343115	0.0745274
C1QA	-0.971703	7.17864	0.00351636	0.0752666
LGR6	0.818036	3.23571	0.00355519	0.0754748
AL022322.1	0.64903	3.13243	0.00366563	0.0760109
JAG2	0.624231	4.58201	0.00369738	0.0761381
MLC1	1.00487	4.06518	0.00394315	0.0781423
GBP1	-0.75449	4.34107	0.00406689	0.0788368
PHEX	0.74094	3.35875	0.0041072	0.079025
AL139100.1	0.59314	4.52184	0.00435592	0.0805794
CPE	0.949299	9.20065	0.00437208	0.0807405
KCNG1	0.61402	4.05035	0.00437517	0.0807427
SLC36A2	0.727651	3.52981	0.00441499	0.0809969
C1QB	-0.950735	6.86577	0.00444257	0.0811513
VPS9D1-AS1	0.648844	3.42187	0.00444605	0.0811513
CCL2	-0.676812	3.60415	0.00445528	0.0811513
DIRAS1	0.703652	3.69834	0.00447636	0.081271
TCEA3	0.586985	5.43332	0.00484495	0.083438
AL391121.1	0.608814	4.69999	0.00488878	0.0837768
AC034236.1	0.646637	5.6548	0.00493751	0.0837971
PDGFD	0.755897	5.27959	0.0050109	0.083933
RCOR2	0.768346	6.17037	0.00504652	0.0842952
TMEM123	0.60012	6.39176	0.00527559	0.0849971
FCGR3A	-0.814417	4.60078	0.0053388	0.0852635
IGFBP4	-0.655	8.11486	0.00540251	0.0856201
TUSC3	0.670054	4.42543	0.00561209	0.086787
ANGPT1	0.789464	4.34674	0.00566348	0.0870391
CD14	-0.815743	6.29995	0.00578737	0.0875293
SLC17A9	0.732049	4.73128	0.00581533	0.0876584
CADM1	0.596675	6.09969	0.00582094	0.0876942
GALNT3	0.61759	3.5932	0.00585036	0.0876988
LGALS1	-0.59024	10.9021	0.00610185	0.0886231
ITGA10	0.876661	5.37778	0.00616461	0.0888328
CDH2	0.702619	5.89686	0.00628305	0.0893487
RPL37P6	0.611645	3.81413	0.00665209	0.0906394
C2CD4D-AS1	0.747543	3.25099	0.00665335	0.0906394
TREM2	-0.625733	4.51985	0.00684119	0.091291
LOXL4	0.708077	4.08941	0.00700541	0.091799
CD82	-0.689404	5.36852	0.00706357	0.0919071
FXYD6	0.793842	5.47354	0.00712899	0.0921845
STAB1	-0.626672	4.92018	0.00721813	0.0923911
APOE	-0.852596	8.30461	0.00732031	0.0926129
HLA-DQB1	-0.709365	4.63348	0.0075028	0.0933118
TAFA5	0.759156	3.36094	0.00766039	0.093875
CD163	-0.666542	4.26627	0.00783515	0.0944029
HK2	0.615251	4.41538	0.00788167	0.0944029
C1QC	-0.852444	7.59222	0.00788348	0.0944029
CSAG1	-1.02225	3.44854	0.00790049	0.0944366
IGF2BP2	0.694737	4.28655	0.00797085	0.0946189
VCAM1	-0.727616	3.89589	0.00804438	0.0947569
CORT	0.699337	3.7308	0.00809866	0.0948945
FADS2	0.630392	5.79839	0.00813726	0.0948945
CCN4	0.924595	5.81251	0.00854304	0.0961003
BMP8A	0.654339	3.76377	0.00860133	0.0963196
KIF26A	0.716712	5.15937	0.00922963	0.0985526
LINC01221	0.598024	2.66187	0.00924729	0.098582
MAGEA3	-1.12011	4.07022	0.00948378	0.0992444
MAGEA12	-0.921494	3.30244	0.00959167	0.0995936
TNFSF10	-0.604801	3.79029	0.00970795	0.100126
BMP6	0.627554	3.74227	0.00997634	0.100943
BAIAP2L2	0.589327	3.40303	0.0100274	0.101022
EPCAM	0.653009	3.19979	0.0101337	0.101022
CTAG2	-0.861022	2.8118	0.0102545	0.101022
SAMD11	0.762157	4.88473	0.0103646	0.101235
KDM5D	0.585463	2.82837	0.0106001	0.101813
CHST13	0.730355	4.07901	0.0109968	0.102695
PLAAT4	-0.670612	4.36823	0.0111885	0.102965
HLA-DPB1	-0.650728	6.5373	0.0115711	0.10372
GYG2	0.678293	5.14707	0.0118171	0.10372
MAGEA6	-1.0459	3.83791	0.0119201	0.10372
CSPG4	0.607362	6.78408	0.0121546	0.10372
IGF1R	0.647456	4.42457	0.012362	0.104112
SLC38A5	0.861488	4.30252	0.0124975	0.104469
TRAPPC1	-0.609196	7.41761	0.0127334	0.104647
CPNE5	0.616888	3.99753	0.0129971	0.104844
TRIM58	0.592287	2.87787	0.0130278	0.104844
PAGE5	-1.20016	3.7037	0.0131677	0.105065
AOC2	0.939125	4.75001	0.0132509	0.105162
AP000851.2	0.753058	3.16147	0.0134306	0.105315
NPW	0.957347	4.01193	0.0134689	0.105361
CYFIP2	0.698153	3.67659	0.0136172	0.105495
CDKN1C	0.750794	4.81632	0.0141867	0.105658
VEGFA	0.664401	5.13043	0.0146198	0.105658
CA3	1.31718	6.10001	0.0146941	0.105658
S100A1	0.879186	3.72492	0.0151883	0.105945
EFS	0.619893	5.57137	0.0153079	0.106
FAM166B	0.66257	2.9028	0.0154547	0.106185
MMP13	1.1374	8.35107	0.01582	0.106276
ISG15	-0.809891	7.21143	0.0159355	0.106323
THEM5	0.589465	3.0367	0.0160447	0.106447
DKK1	0.865164	3.9562	0.0164612	0.10658
RNASE1	-0.595454	7.6316	0.0166748	0.10665
CFD	-0.611067	4.88629	0.0172941	0.106685
CD74	-0.741141	9.03821	0.017595	0.106828
SRGN	-0.641036	6.37687	0.0177345	0.106829
GALNT14	0.708483	4.43507	0.0183583	0.107083
FGFBP2	1.04033	3.94297	0.0184369	0.107083
LINC00626	-0.610725	2.94068	0.019758	0.107384
CA2	0.721989	5.83281	0.0205434	0.107686
ALPL	0.972475	9.81023	0.0207918	0.107686
USP32P3	0.658742	3.45176	0.0211952	0.108079
LPL	0.606973	5.25024	0.0220067	0.108722
RPS18P12	0.585116	5.87241	0.0224056	0.109169
DDX3Y	0.832481	3.53631	0.0231295	0.10973
HLA-DRB1	-0.689094	7.99684	0.0240762	0.110588
DPYSL4	0.611949	3.4919	0.0242503	0.110778
NOTUM	0.81988	4.35379	0.0250047	0.111354
MFAP4	-1.23166	4.26451	0.0260666	0.111881
NDNF	0.753021	5.2305	0.0261209	0.111922
APCDD1	0.756754	5.68451	0.0264154	0.112091
MAB21L2	0.653273	3.75063	0.0264509	0.112091
ACTG2	-0.661558	3.08945	0.0266234	0.112223
DDIT4L	-0.764747	3.49149	0.0292136	0.113993
AC233723.1	0.721802	3.80045	0.0335296	0.116352
CHRNA1	-0.644317	2.99634	0.0349173	0.117718
HLA-DRA	-0.642919	8.73618	0.036179	0.118857
AC083967.1	-0.907319	3.32905	0.0380528	0.120319
TAGLN	-0.601601	5.09804	0.0381304	0.120444
MAMDC2	0.587951	5.10384	0.040201	0.122132
H2AW	0.647955	4.177	0.0402272	0.122143
SLC12A5-AS1	0.717823	4.81489	0.0423685	0.124388
TMSB15A	0.698506	5.7493	0.0473672	0.129441
LDOC1	0.719521	5.19465	0.0478391	0.129851
COL9A3	0.633699	3.26846	0.0481014	0.130136
IGLC3	-0.597529	2.82538	0.049275	0.131156
				postive
				postive
				postive
				postive
				negative
				postive
				postive
				postive
				postive
				negative
